# Supplementary material for: A strategy to detect metabolic changes induced by exposure to chemicals from large sets of condition-specific metabolic models computed with enumeration techniques
Source: BMC Bioinformatics. 2024 Jul 11;25:234. doi: 10.1186/s12859-024-05845-z (PMC11238488; doi:10.1186/s12859-024-05845-z)
Supplement: Supplementary file 7 — Supplementary Material 7: S2 Table. DAR metrics. This table contains several metrics which aim at understanding how perturbed reactions are commonly perturbed between the eight studied chemicals. This table lists size, specificity ratio and average percentage of DARs intersection size. [file 12859_2024_5845_MOESM7_ESM.xlsx]

## Sheet: S3 Table
	Number of molecule specific DARs	Specificity Ratio (%)	Total number of DARs	Average percentage of DARs intersection size
ethanol	19	54.3	35	9.0
valproic_acid	380	91.1	417	1.6
indomethacin	12	22.2	54	12.4
amiodarone	14	25.0	56	11.2
allopurinol	23	29.5	78	10.6
rifampicin	36	36.7	98	10.9
sulindac	111	61.3	181	6.8
tetracycline	43	76.8	56	4.1
