# Supplementary material for: A strategy to detect metabolic changes induced by exposure to chemicals from large sets of condition-specific metabolic models computed with enumeration techniques
Source: BMC Bioinformatics. 2024 Jul 11;25:234. doi: 10.1186/s12859-024-05845-z (PMC11238488; doi:10.1186/s12859-024-05845-z)
Supplement: Supplementary file 8 — Supplementary Material 8: S3 Table. Excluded reactions identifiers. This table lists the reactions that have been excluded in the network analysis stages. [file 12859_2024_5845_MOESM8_ESM.xlsx]

## Sheet: Sheet1
ReactionID
R_RE0918R
R_PECTCHLe
R_LYSMTF2n
R_42A12BOOX
R_IDOAASE3ly
R_RE2865C
R_UGT1A8r
R_TETDEC2CRNe
R_r1322
R_3HIBUPGLUC_Sthv
R_RE3521X
R_TYRDOPO3
R_r1437
R_RE1100R
R_RE3460C
R_RE2346C
R_TETTET6t
R_RE3494C
R_RN0013C
R_RN0001R
R_RE2151R
R_GAO1
R_RE3218R
R_EX_HC02208(e)
R_EGMESTr
R_MELATN23DOX
R_RE2410C
R_RE3526X
R_RE3179M
R_RE3470X
R_AGLPED
R_RE2850C
R_PYAM5Ptm
R_HS3ly
R_RE2913X
R_RE3337M
R_MGACONm
R_RE3165R
R_RE3435C
R_C101CRNe
R_ADPRDPm
R_RE3119R
R_r1326
R_RE2319X
R_MLTG1ly
R_RE2111M
R_RE3081X
R_GK1m
R_RE3308M
R_AMACRr
R_RE3229R
R_RE3389M
R_RE1816R
R_RE3289R
R_RE3440R
R_r1061
R_r1159
R_MAN1_6B1er
R_HS1ly
R_r1436
R_RBK_D
R_RE3126C
R_RE3174R
R_B3GNT37g
R_MERCPLACCYSt
R_RE2975M
R_RE3224R
R_RE3564X
R_FATP9t
R_RE2051G
R_RE3430X
R_BDG2HCGHD
R_SELCYSLY2
R_RE2869C
R_RE3345R
R_RE2920M
R_RE3038C
R_FUCASE2e
R_FA181ACPH
R_ACNACNGAL14ACGLCGALGLUSIDEtg
R_DOLPGT3_Ler
R_RE3273R
R_CYTDtl
R_RE0702N
R_RE2525X
R_RE2642C
R_RE3033R
R_EX_HC02180(e)
R_THRS
R_EX_HC02210(e)
R_RE2677R
R_25HVITD3tm
R_CSPG_Bt
R_RE3476X
R_GULN3D
R_COAtg
R_RE3513R
R_RE3308X
R_S3T2g
R_RE1539X
R_TETPENT6CRNt
R_RE3033N
R_RE3155C
R_S2T3g
R_RE0456N
R_MI1346PKn
R_TETTET6CPT2
R_RE3335M
R_RE3082X
R_EX_HC01787(e)
R_RE2273C
R_RE3464C
R_DEDOLP1_U
R_RE3352C
R_RE3334X
R_DOGULNO2
R_LEUKTRB4tr
R_RE2334C
R_RE2849C
R_RE3011M
R_RE3111R
R_RE3570C
R_GALNACT1g
R_CO2ter
R_RE3430C
R_FA1822ACPH
R_GALNACT5g
R_ARTFR31
R_RE1815M
R_FUT32g
R_DCT
R_RE2155C
R_RE3220R
R_RE1943R
R_PTHPSn
R_ST6GALNAC22
R_ENMAN3g
R_A4GALTc
R_RE0702L
R_RE3020R
R_ACACT9p
R_C4STMO1r
R_AGLPH
R_RE3344X
R_RE2632C
R_RE1938C
R_RE3453C
R_RE2526C
R_RE3136C
R_GLCNACT1g
R_RE2948C
R_S4T2g
R_RE1818C
R_EX_idour(e)
R_ACOX22x
R_FAOXC123_3Z_6Z_9Zx
R_RE2382R
R_LNELDCt
R_RE0828E
R_EX_HC02200(e)
R_PECGONCOATr
R_RE3522R
R_RE1632R
R_RE2407C
R_RE3250C
R_r1021
R_RE3573X
R_RE1827C
R_1a_24_25VITD3Hm
R_RE1135R
R_RE0688X
R_RE2910X
R_r0983
R_RE2156M
R_PDE1g
R_GD1B2te
R_PMI12346PH
R_SRTNACT
R_RE3436C
R_RE0925C
R_MLTG1
R_RE0919C
R_34DHXMANDACOX_NADP_
R_RE2041C
R_RE3596X
R_ECOAH1x
R_CSPG_Atly
R_S4T4g
R_VITD2Hm
R_RE1653C
R_2HIBUPGLUC_Sthv
R_RE0344M
R_PI5P3Ker
R_HEXCCPT2
R_RE3093X
R_RE3295C
R_GLCAT9g
R_RE1956C
R_RE2080C
R_ACN13ACNGALGBSIDEte
R_RE3150R
R_RE2972R
R_SMS
R_RE2635C
R_RE3036C
R_GQ1BALPHAte
R_EX_aqcobal(e)
R_UDPGLCAtg
R_1HIBUPGLUitr
R_NNATm
R_RE3448C
R_CPCTDTX
R_RE3434C
R_RE3175R
R_34DHPLACOX
R_RE0944C
R_RE3095X
R_RE2921X
R_RE2249C
R_ACN13ACNGALGBSIDEtg
R_EX_HC02154(e)
R_RE3561M
R_NACHEX7ly
R_RE2030M
R_RE3596M
R_RE3503N
R_TDPDRR
R_THYMDtl
R_PE_HStg
R_MI145PKn
R_RE3560M
R_GLYt2rL
R_SEASMETtn
R_EX_cdpea(e)
R_RE1539C
R_RE3404M
R_LNSTLSr
R_STACMPtev
R_RE2133C
R_RE2857C
R_RE3496N
R_PDE4g
R_RE1811R
R_RE3456C
R_RE1923C
R_TAURIBUP_Sthv
R_RE3432C
R_EX_HC02201(e)
R_RE1906C
R_CSPG_At
R_GLCAT3g
R_A_MANASE
R_RE3144M
R_RE3449C
R_RE3185M
R_PS_HStg
R_RE1815X
R_LYSMTF3n
R_RE3476C
R_EX_1hibupglu_S(e)
R_RE0702C
R_RE3104R
R_RE3336X
R_EX_phyQ(e)
R_AQCOBALt
R_RE2513N
R_RE2272C
R_HEXDICOAACBP
R_RE3192M
R_TSTSTERONESULT
R_CRTSLtr
R_CBL2OR
R_SOAT12r
R_EX_dchac(e)
R_RE3506C
R_RE2398R
R_NTD9l
R_RE1835M
R_RE3259R
R_ACGBGBSIDEtl
R_RE3446M
R_RE2995X
R_RE3044N
R_RE0916G
R_RE3533M
R_NTD6l
R_RE0570C
R_RE3445M
R_RE3012C
R_GLCAASE5ly
R_NABTNOm
R_RE2124C
R_r0402
R_RE1806R
R_EX_vitd2(e)
R_RE3341M
R_ACGSm
R_RE2081C
R_RE3580X
R_RE3233G
R_MALTly
R_RE1835X
R_34DHXMANDACOX
R_ST8SIA54g
R_FACOAL245_1
R_ST3GAL62g
R_RE3174C
R_RE2078M
R_IDOAASE1ly
R_DOGULND2
R_RE2525C
R_r1316
R_THSACMPhr
R_SELCYSLY
R_RE2335C
R_SRTN23OX
R_Htg
R_RE1812R
R_RE3339M
R_RE1904C
R_RE2048N
R_RE3171C
R_S6TASE9ly
R_ACSRTNMT
R_RE0908G
R_RE1587L
R_r1440
R_C4DCe
R_RE3040C
R_RE1942C
R_RE3395M
R_RE0512C
R_S3T3g
R_RE3235R
R_GHMT3m
R_RE3470M
R_GALGT4
R_RE3038R
R_RE3013R
R_RE3393M
R_RE3475C
R_HSD3B13
R_G1M8MASNterg
R_RE0690E
R_RE1233M
R_RE2876C
R_r0825
R_RE3232R
R_RE1907C
R_C101CPT1
R_RE1920C
R_S2T1g
R_RE3234R
R_DM_T_antigen_g_
R_ACGALK
R_GLCNACASE1ly
R_ENGASE2
R_LCTStl
R_RE2377C
R_GHMT3
R_ENMAN2g
R_HIShPTtc
R_RE3515C
R_NADPN
R_H2O2itr
R_ACNGALACGLCGAL14ACGLCGALGLUSIDEtg
R_RE2916M
R_CORE8GTg
R_RE1077C
R_XYLTer
R_RE3239C
R_ST3GAL23g
R_r1324
R_RE1952X
R_RE3084X
R_GSNKm
R_r1327
R_EX_tauribup_S(e)
R_RE2909M
R_RE2221M
R_RE3400M
R_CLPNDCPT2
R_RE3072X
R_RN0027R
R_S6T24g
R_HPYRDCm
R_FAOXC102_4Z_7Zx
R_RE3450C
R_RE3340X
R_S6TASE4ly
R_RE3525X
R_ACNACNGALGBSIDEtg
R_RE2443C
R_RE3134R
R_PTRCAT1
R_RE2633C
R_IMACTD
R_RE0581R
R_RE0918G
R_GP1CALPHAte
R_MMCDp
R_PI4P3Ker
R_RE2658C
R_RE0689X
R_SLDxm
R_RE1538C
R_RE0574C
R_GD1Ctg
R_RE0919R
R_GD1B2tg
R_CSDPASEly
R_GLCAT7g
R_RE2360C
R_DM_Ser_Gly_Ala_X_Gly_ly_
R_PAPitr
R_RE3195M
R_RE2632M
R_4MPTNLtr
R_RE3407C
R_RE0927C
R_EX_HC02214(e)
R_RE1582C
R_P4504F81r
R_S4TASE3ly
R_RE1830C
R_ST3GAL31g
R_EX_HC02198(e)
R_RE0827X
R_CITMCOAHm
R_RE3345X
R_PHETA1m
R_RE3307M
R_XSERtg
R_RE2985M
R_1HIBUPGLUC_Sthv
R_RE3536C
R_TETPENT3CPT1
R_RE3236R
R_RE3075C
R_RE1635M
R_RN0002N
R_RE3344M
R_RE0928R
R_RE2292C
R_RE3123C
R_RE3514C
R_RE2067C
R_MCOATAm
R_RE2223M
R_RE1235C
R_RE3307C
R_FA141ACPH
R_RE3396M
R_RE0688E
R_RE3220C
R_RE3335R
R_RE2270C
R_GLYCLTDym
R_r1313
R_RE1917C
R_OAGD3tg
R_RE1916X
R_r0598
R_RE3447X
R_ARTFR51
R_RE1629C
R_TRYPTAOX
R_COKECBESr
R_RE1927C
R_RE3264C
R_RE3409C
R_RE3443M
R_CO2tg
R_RE3289C
R_IDOAASE4ly
R_FVSCOAitx
R_H8MTer_L
R_ACN23ACNGALGBSIDEte
R_RE1582L
R_RE2853C
R_RE2522C
R_GP1Ctg
R_SARCOXp
R_RE1135G
R_RN0021R
R_RE2916X
R_RE3273G
R_RE1815R
R_RE1817M
R_RE1818R
R_PAPSitr
R_biomass_DNA
R_biomass_reaction
R_AGPex
R_DNAMTn
R_RE3176R
R_ACODA
R_RE0452N
R_RE3511R
R_25VITD2Hm
R_C142CPT1
R_RE1905C
R_RE1817X
R_ADNtl
R_FUCACNGALACGLCGALGLUSIDEte
R_RE3477C
R_NACHEXA2ly
R_NTPP10
R_FAOXC205_5Z_8Z_11Z_14Z_17Zx
R_RE3260C
R_ACCOAgt
R_RE2974G
R_DHAPAx
R_RE2973G
R_5HOXINDACTOXm
R_RE1944C
R_RE3015C
R_RE2386C
R_EX_HC02195(e)
R_RE1587C
R_RE3126R
R_EX_xyl_D(e)
R_RE1651C
R_RE3398M
R_RE1538X
R_RE3337X
R_RE2917X
R_RE3156X
R_RE3161C
R_RE3636C
R_AGPRim
R_DM_Ser_Thr_ly_
R_VITD3tm
R_RE3511C
R_CBL2tm
R_UGT1A7r
R_RE3521M
R_SADT
R_RE1938R
R_RE3171R
R_CO2tp
R_ARTFR207
R_RE3397M
R_PROAKGOX1r
R_S4T3g
R_NTD2l
R_RE2995M
R_DPROOp
R_MESCOALm
R_NADKm
R_HS2ly
R_RE3170R
R_RE3474C
R_GLCAT2g
R_RE3265R
R_RE2146C
R_XOLTRIOLtr
R_RE3435R
R_DHAPA
R_EHGLAT
R_RE3113R
R_RE2992M
R_Rtotaltp
R_S2TASE2ly
R_RE3168R
R_RE3560C
R_RE3537C
R_24_25VITD3Hm
R_RE3124R
R_RE3170C
R_PSYTDECHe
R_RE3578X
R_H2Otg
R_RE3502C
R_DSPVSitr
R_NMNATm
R_TMLYSOX
R_RE1829C
R_CYSLYSL
R_RE3238C
R_3MOX4HOXPGALDOX
R_RE1632C
R_r1431
R_RE3345M
R_RE3288C
R_DCIm
R_MI1345PKn
R_AGLPT
R_ST8SIA51g
R_SEAHCYSHYD
R_BBHOX
R_RE3186M
R_CSPG_Etly
R_GHMT2rm
R_RE3335C
R_DM_gncore2_g_
R_FAOXC2442246x
R_RE3557M
R_RE3562X
R_RE0702M
R_RE3338M
R_RN0029R
R_NTMELYStner
R_RE2327C
R_RE3106R
R_RE3301R
R_ST6GALNAC24
R_RE3010M
R_XOLDIOLONEtm
R_RE0937E
R_RE2852C
R_EX_na1(e)
R_RE3044C
R_PHCHGSm
R_RE2404R
R_RE1062C
R_RE3022C
R_RE3124C
R_RN0022X
R_S3TASE1ly
R_RE3087X
R_RE2474C
R_RE3073X
R_RE1527C
R_HSPGtly
R_NMPTRCOX
R_RE2858C
R_RE2871C
R_EX_HC02197(e)
R_RE0924C
R_PS_HSter
R_RE2146R
R_RE1834M
R_TDPDRE
R_IMACTD_m
R_RE3390M
R_RAtn
R_CSBPASEly
R_r1073
R_SIAASE
R_RE2387C
R_RE2908X
R_GTACMPtev
R_S2T4g
R_RE3367X
R_RE1816C
R_EX_ca2(e)
R_SIAT4Bg
R_r1173
R_RE3532M
R_SELMETAT
R_ADPMAN
R_HSAT2ly
R_RE3495C
R_RE3233L
R_DOLPGT1_Ler
R_RE2913M
R_RE2848C
R_RE2860C
R_RE3421M
R_RE1135L
R_RE0576C
R_LINKDEG2ly
R_LINKDEG1ly
R_RE2872C
R_RE3010X
R_r1325
R_RE3114R
R_RN0030R
R_RE1514M
R_RE2112R
R_NDPK10m
R_RE1978C
R_NRVNCCPT2
R_RE2454M
R_RE2704C
R_RE3039C
R_RE1796C
R_RE3576X
R_RE3431C
R_NRVNCCRNt
R_NTPP11
R_RE2717L
R_RE3220L
R_CBR1
R_RN0022C
R_2HIBUPGLUC_Sitr
R_RE3159X
R_RE3088X
R_THSACMPitr
R_S2TASE5ly
R_r1059
R_GQ1Btg
R_RE3169R
R_RE2908C
R_RE2868C
R_RE3147C
R_DM_core5_g_
R_RE3180C
R_RE3340C
R_RE1916C
R_RE1919C
R_RE2319C
R_RE3339C
R_RE1943C
R_RE1956X
R_PROFVShc
R_GLCNACDASg
R_RE3464R
R_RE2405R
R_RE3444X
R_RE3172C
R_RE1830M
R_GTPtn
R_S2T2g
R_RETNCOA
R_RE1829M
R_LINKDEG4ly
R_RE3346R
R_RE3134C
R_RE3385M
R_RE3228R
R_RE2875C
R_RE0066R
R_RE3036N
R_RE1809C
R_RE3582X
R_PTE2x
R_AGLPET
R_RE0923C
R_RE3144C
R_RE3513C
R_RE3470C
R_RE3132R
R_RE2878C
R_PItg
R_RE3520N
R_RE2649X
R_P4504F121r
R_RE3163R
R_RE0124C
R_RE3381L
R_INStm
R_MI145P6Kn
R_RE2874C
R_r0886
R_NTD2m
R_RE2523C
R_PTHPS
R_RE2130C
R_r1071
R_RE2051R
R_RN0023R
R_RE1808R
R_RE3125C
R_RE3258R
R_RE1234C
R_XYLtly
R_RE2128C
R_FADtm
R_PROFVStev
R_RE3151R
R_RE3173R
R_RE3231R
R_RE3551X
R_RE0938E
R_RE3066X
R_GALNACT2g
R_RE3014C
R_RN0020C
R_RE3147R
R_RE3562C
R_25HVITD2tin
R_RE2318C
R_PYDX5Ptm
R_DMHPTCRNCPT1
R_UTPtn
R_RE3012M
R_RE3432M
R_RE3287R
R_NTD8l
R_CBPPer
R_MCLACCYSR
R_MAOLNOR
R_RE1860C
R_Uritl
R_RE2440C
R_RE2624M
R_RE2360N
R_r1068
R_RE1311C
R_RE3265C
R_XYLt
R_FAOXC184_6Z_9Z_12Z_15Zx
R_EX_2hibupglu_S(e)
R_RE2122C
R_r1176
R_r1178
R_RE1630R
R_RE2899C
R_RN0021C
R_ACSOMT
R_RE3176C
R_r1184
R_TETTET6CRNt
R_EX_ahandrostanglc(e)
R_RE1096R
R_RE3167R
R_RE3261R
R_RE3459C
R_D_LACtm
R_PRODt2rL
R_EX_estriolglc(e)
R_RE3451C
R_HACD1x
R_34DHPLACOX_NADP_
R_ADSELK
R_EX_HC02172(e)
R_r0713
R_RE2318R
R_UDPGLDCg
R_RE2444C
R_TETTET6COAtx
R_RE1700C
R_S6T25g
R_RE0583N
R_RE3259C
R_NACHEXA7ly
R_RE2154C
R_GLCNACASE5ly
R_RE3402M
R_RE2524C
R_5HOXINOXDA
R_r1077
R_RE3041N
R_GLACOm
R_RE3496C
R_r1074
R_S6TASE2ly
R_RE3563X
R_RE1134R
R_RE3526M
R_HEXCCPT1
R_NACHEX5ly
R_S2TASE3ly
R_RE3288R
R_RE3563M
R_DOPAMT
R_TMLYSter
R_RE3525M
R_RE1819C
R_EX_pro_D(e)
R_RE2270E
R_RE2524X
R_RE0344X
R_RE3342X
R_RE3491C
R_r1067
R_LGNCCPT1
R_RE0916C
R_RE3092X
R_PPDOx
R_RE2445C
R_RE1514X
R_P4503A43r
R_MAN2_6B1er
R_INSKm
R_RE3307X
R_C2M26DCOAHLx
R_ACGALK2
R_RE2318M
R_UAGDP
R_RE2541E
R_A4GNT1g
R_ADK1
R_RE3521R
R_RE2269E
R_RE3571R
R_GAO1g
R_RE3381E
R_RE3086X
R_SEAHCYStn
R_RE2856C
R_RE3503C
R_RE3561X
R_SALMCOM
R_RE3414C
R_FAOXC143_5Z_8Z_11Zx
R_RE2521C
R_EX_ibupgluc(e)
R_RE3227R
R_AMPtr
R_RE2863C
R_GP1CALPHAtg
R_RN0002R
R_KDNH
R_RE0577X
R_ACGBGBSIDEtg
R_ABUTt2rL
R_TYRASE
R_RE0915C
R_CSAPASEly
R_RE0920R
R_RE1631C
R_Kt3g
R_RE1816X
R_RE3498R
R_ST8SIA55g
R_RE2383C
R_PCLYSOX
R_GGH_6DHFe
R_LS3
R_RE3230R
R_ESTRIOLGLCtr
R_RE3310R
R_HSAT4ly
R_FORtr
R_LACZly
R_RE2235R
R_M4BET2er
R_ST8SIA52g
R_MI3456PK
R_RE3019C
R_EX_caribup_R(e)
R_S23Tg
R_RE3095L
R_RE3519C
R_24_25DHVITD2tm
R_RE1828C
R_RE3500X
R_RE1537C
R_GLCAE1g
R_HISTASE
R_RE3251M
R_PGESr
R_RE2513C
R_r1315
R_T2M26DCOAHLm
R_RE3532C
R_ALDD20x
R_1a_25VITD2Hm
R_NDP7g
R_PPDOy
R_CLPNDCRNt
R_RE3486C
R_PYLALDOX
R_RE3154C
R_RE3154R
R_RE2912M
R_WHTTDCAte
R_CRTSTRNtr
R_ALOX15
R_ADPGLC
R_RE1099G
R_RE3157X
R_RE3457C
R_3MOX4HOXPGALDOX_NADP_
R_GLCAT6g
R_RE3448M
R_DNAMTSEn
R_RE2898C
R_NFDLACtep
R_LTDCL
R_S6TASE5ly
R_RE3413C
R_FA1821ACPH
R_LNLCCPT2
R_r0826
R_3HPCOAHYD
R_RE0935C
R_r0781
R_RE3190M
R_RE1063C
R_RE3104C
R_GD1Cte
R_RE0580L
R_RE2636R
R_RE3110R
R_r1180
R_EX_peplys(e)
R_MI1456PKn
R_EX_whtststerone(e)
R_RE1100L
R_A4GNT2g
R_RE2050C
R_NTD4l
R_RE2304E
R_GLCNACASE4ly
R_RE3519X
R_RE3557R
R_RE3218L
R_RE0923R
R_EX_sel(e)
R_RE2622C
R_RE3045C
R_RE3338X
R_RE3075X
R_RE1050N
R_RE1635R
R_EX_dspvs(e)
R_SELADT
R_RN0028R
R_RN0031C
R_RE3587N
R_RE3286R
R_FAH2
R_RE3089X
R_RE3372C
R_GGH_5THFe
R_RE2594C
R_EX_2425dhvitd2(e)
R_RE2605C
R_RE0571C
R_RE2520C
R_EX_trp_L(e)
R_RE3533R
R_TETPENT6CPT1
R_RE3488R
R_RE3522C
R_RE3432X
R_LCADim
R_RE3383M
R_ST8SIA11
R_FAOXC22OHC22r
R_RE0828X
R_DORNOp
R_RE1308C
R_RE3475N
R_NACHEX3ly
R_RE2117M
R_RE2272L
R_CRTNsyn
R_CYSTAm
R_NTD3l
R_RE3596C
R_NTD12
R_RE3343C
R_APRTO2
R_THMt2m
R_PTE5x
R_NACHEX1ly
R_RE2974R
R_RE0578M
R_3HIBUPGLUC_Sitr
R_RE0572N
R_EX_tsacmsul(e)
R_RE2975C
R_RE1473C
R_AHCYStn
R_r0988
R_RE3458C
R_EX_10fthf(e)
R_RE2638X
R_PECGCHLe
R_RE0689C
R_PROt2rL
R_NACHEXA3ly
R_EX_glcur(e)
R_RE1711M
R_RE2513L
R_24_25VITD2Hm
R_RE3079C
R_OAGT3te
R_RE1050C
R_ALAt2rL
R_DOLPGT2_Ler
R_PPA2
R_S6TASE6ly
R_RE1836M
R_RN0032C
R_GGH_10FTHF6GLUe
R_HMGCOARr
R_BAMPPALDOXm
R_RE3177M
R_RE3172R
R_RE1100G
R_ACtg
R_5ADTSTSTERONESte
R_CARIBUP_Rthv
R_RE2476C
R_RE3010C
R_DASCBH
R_24_25DHVITD2t
R_r0925
R_RE3111C
R_RE2973N
R_RE3151C
R_CBPter
R_RE3021C
R_VITD3Hm
R_r1386
R_RE1441G
R_RE3090X
R_VITD2tm
R_RE2250C
R_RE3108C
R_SELNPS
R_RE2677N
R_GALNACT3g
R_RE3597X
R_TSACMGLUChr
R_TS3
R_RE3153R
R_r1441
R_RE3554R
R_ENMAN5g
R_PIK3er
R_ALDD20xm
R_RE3525R
R_RE3164R
R_S6TASE1ly
R_RE3148C
R_RE3301G
R_EX_dhf(e)
R_RE1812C
R_EX_HC02187(e)
R_PPA2m
R_S3TASE2ly
R_RE2410N
R_RE3444C
R_r0437
R_CSPG_Ctly
R_PPMI12346Ptn
R_GLCNACASE3ly
R_TSACMSULhc
R_ST6GALNAC25
R_MICITDr
R_RE3388M
R_CBLATm
R_SGPL11r
R_RE2974N
R_TMACMPitr
R_RE3155R
R_RE3120R
R_RE3040X
R_EX_ser_D(e)
R_BZt
R_NACHEX2ly
R_GLCAT5g
R_RE0875C
R_RE0575C
R_RE2150C
R_RE3261C
R_RE3525N
R_r0673
R_GLCAE2g
R_CSEPASEly
R_O2St
R_GLCATg
R_EX_HC02194(e)
R_RE3341X
R_AHANDROSTANGLCte
R_S6T21g
R_r1432
R_RN0029C
R_NTD5l
R_ST6GALNAC62
R_C2M26DCOAHLm
R_RE0908R
R_RE2028C
R_TSACGLUCtev
R_MI1346Ptn
R_RE3417C
R_RE2522X
R_PRPNCOAHYDx
R_LCYSTATm
R_RE0578X
R_3M4HDXPAC
R_RE2032M
R_RE3557C
R_RE3258C
R_RE1846X
R_RE3562R
R_RE2563C
R_RE2640C
R_RE0936C
R_RE2040C
R_RE3167C
R_RE1525C
R_LCADi_Dm
R_NACHEXA5ly
R_MMCD
R_RE3485N
R_G3M8MASNterg
R_RE1918C
R_S6T23g
R_ACNAM9PL2
R_RE1537X
R_IPDPtr
R_RE2562C
R_r1140
R_CSPG_Ct
R_RE3422C
R_RE3581X
R_5HXKYNDCL
R_RE3038X
R_RE2373C
R_DOCOSDIACTD
R_ADEtl
R_RE1817C
R_RE3010R
R_NDPK2
R_C14STRr
R_AHANDROSTANGLCtr
R_PHETA1
R_RE3532R
R_NAPQIhr
R_RE3123R
R_PI45PLCn
R_H8MTer_U
R_DEDOLP2_U
R_RN0030C
R_SQLEr
R_PECDCHe
R_S4TASE4ly
R_RE3112R
R_GGH_5DHFe
R_NADtm
R_RE2880C
R_RE2862C
R_GGH_10FTHF5GLUe
R_RE2854C
R_RE3430M
R_RE2909X
R_RE2050R
R_RE3384M
R_RE3533C
R_DOCOSACTDr
R_OAGD3te
R_NTPP9
R_RE2427M
R_RE3121R
R_SELt4_3
R_GALT2g
R_AGLPC
R_r0308
R_RE1099C
R_RE2442C
R_S6TASE3ly
R_IDOURte
R_UMPKm
R_S6T20g
R_S2TASE4ly
R_RE2633R
R_C16DCc
R_RE2596C
R_RE2897C
R_AMETtn
R_UDPXYLtg
R_RE2375C
R_RE3178M
R_C8DCe
R_1a_24_25VITD2Hm
R_RE3334M
R_CARhPTtc
R_EX_25hvitd2(e)
R_EX_hom_L(e)
R_HMGCOARc
R_ENMAN4g
R_RE1582R
R_RE3160R
R_RE3521C
R_RE2235C
R_RE3169C
R_RE2718C
R_EX_HC02199(e)
R_RE2048R
R_RE2768M
R_S4T1g
R_Tyr_ggnt
R_FACOAL244_1
R_RE3500R
R_ECGISOr
R_RE2318X
R_RE3564C
R_RE3111M
R_RE2384C
R_NAGAlby
R_RE3146R
R_EX_tdechola(e)
R_RE3488C
R_RE2149C
R_S3TASE3ly
R_C10DCe
R_RE3391M
R_r1329
R_PLA2
R_RE1952R
R_RE2127C
R_RE3367E
R_RE2915X
R_C3DCe
R_STS2r
R_RE2921M
R_GSNtm
R_GLCAASE7ly
R_RE1711C
R_RE2533C
R_RE3534M
R_RE1266C
R_r0546
R_RE3452C
R_SPRn
R_RE2541L
R_HS4ly
R_RE2912X
R_S4TASE2ly
R_RE3158X
R_RE3370C
R_EX_HC02196(e)
R_Uritm
R_RE0924R
R_BGLUTDECHOe
R_B3GALT44g
R_NDPK2m
R_RE1311M
R_RE3394M
R_RE2428M
R_RE0925R
R_RN0031R
R_RE3490C
R_O2ter
R_RE2439C
R_FVSCOAhc
R_RE2029C
R_RE3345C
R_RE3500C
R_S4TASE1ly
R_GSNtl
R_TDPGDH
R_RE2443M
R_RE1906R
R_RE2474R
R_BZtr
R_RE0690C
R_EX_gtacmp(e)
R_G1M6MASNB1terg
R_MCLOR
R_LINKDEG3ly
R_CITMCOALm
R_RE3165C
R_RE1134C
R_RE3443X
R_RE3469C
R_RE3399M
R_RE3554M
R_5HTRPDOX
R_RE3420C
R_EX_k(e)
R_PGLYCP
R_GAO2g
R_RE3597M
R_RE1526C
R_ACGAMPM
R_ACNGALACGLCGAL14ACGLCGALGLUSIDEte
R_RE3175C
R_MAN1_7Ber
R_RE2718G
R_B3GALT43g
R_RE1942R
R_GLYOXm
R_RE1957G
R_UDPGLCtg
R_RE3040R
R_FUCACNGALACGLCGALGLUSIDEtg
R_RE3474R
R_G2M8MASNterg
R_RE0928C
R_RE2027C
R_TMABADH
R_RE1834X
R_RE3038N
R_GGH_7THFe
R_RE2514L
R_CORE5GTg
R_RE3248M
R_RE0920C
R_RN0028X
R_5HXKYNOXDA
R_RE0922C
R_NDPK9m
R_ALOX12R
R_DARGOp
R_NTD7l
R_RE3343M
R_FAOXC185_3Z_6Z_9Z_12Z_15Zx
R_RE3519R
R_ST6GALNAC28
R_r0626
R_ADHAPtx
R_RE3193M
R_r1080
R_RE0938C
R_RE2152C
R_RE3559M
R_RN0020R
R_PROFVSCOAitx
R_PMI12346PHn
R_RE2514C
R_RN0028C
R_ENMAN1g
R_RE3153C
R_DM_core7_g_
R_RE2635R
R_RE2914X
R_RE3485C
R_G1M7MASNCterg
R_EPCTX
R_RE2637X
R_RE2445E
R_RE1904R
R_CSCPASEly
R_DOGULNO1
R_S6T19g
R_3NTD7l
R_GLCAT4g
R_RE3587C
R_RE2132C
R_RE0916R
R_ACN23ACNGALGBSIDEtg
R_RE1819X
R_RE3264R
R_NACHEXA4ly
R_RE2383R
R_MELATNOX
R_PMANM
R_r1332
R_3HXKYNDCL
R_ACGALtly
R_RE1050L
R_RE1818M
R_FAOXC22C22DCHYr
R_PNTKm
R_RE3166R
R_ACNACNGALGBSIDEte
R_34DHPHAMT
R_INStl
R_FA180ACPH
R_RN0023C
R_RE2319M
R_CHTNASE
R_RE3335X
R_RE1238X
R_RE3564M
R_RE3166C
R_EX_pectintchol(e)
R_RE2514N
R_RE3247M
R_RE3476M
R_M4ATAer
R_EX_tetdec2crn_
R_LIPOti
R_ST6GALNAC23
R_RE3310C
R_SPR
R_EX_nfdlac(e)
R_RE2296X
R_r1062
R_RE3586X
R_NS26T2g
R_RE3103C
R_AGLPR
R_RE2622R
R_RE1828M
R_RE0922R
R_RE0066M
R_RE2915M
R_EX_oh1(e)
R_S4T6g
R_RE3502X
R_EX_c101crn_
R_RE3571C
R_RE3194M
R_RE3129N
R_RE2851C
R_RE1956R
R_TETPENT6CPT2
R_CSPG_Dtly
R_RE1933C
R_RE2910M
R_NACHEXA8ly
R_RE1701C
R_PGDIr
R_NADK
R_RE2252C
R_RE2920X
R_RE2888C
R_EX_thr_L(e)
R_RE3018C
R_RE3233C
R_3HXKYNOXDA
R_RE3041C
R_RE3342M
R_NRVNCCPT1
R_PPOR
R_GQ1BALPHAtg
R_GCALDDm
R_DOCOSADIACTD
R_EX_profvs(e)
R_EX_bvite(e)
R_RE2523X
R_DOGULND1
R_RE2459C
R_LGNCCRNt
R_RE1803C
R_RE1096M
R_RN0031X
R_25VITD3Hm
R_RE2265C
R_RE3560X
R_RE0582N
R_RE1099L
R_RE3550X
R_r0202
R_RN0021X
R_EX_HC02179(e)
R_DGULND
R_GTACMPhr
R_EX_HC02220(e)
R_RE0580R
R_GPAMm_hs
R_ACGALtlg
R_RN0027C
R_RE3559X
R_RE2453M
R_RE3226R
R_B3GNT36g
R_RE3411C
R_LNLCCPT1
R_P4504B1r
R_RE1236C
R_RE2766C
R_RE1836C
R_RE1817R
R_RE3447M
R_RN0023X
R_RE1806C
R_GLCNACASE2ly
R_NACHEXA1ly
R_RE3511M
R_RE2155R
R_RE3189M
R_RE2888N
R_FORtrn
R_RE1508C
R_FA182ACPH
R_GALTg
R_RE1308M
R_RE2131C
R_RE1827M
R_RE2150R
R_RE3095C
R_GGT_U
R_FAOXC3DC
R_DM_core8_g_
R_RE3574X
R_RE3446R
R_EX_tsacmgluc(e)
R_RE2958C
R_r1526
R_FACOAL1822
R_UAGALDP
R_RE3448X
R_25HVITD2tm
R_RE2909C
R_MEOHtr
R_RE2873C
R_ST6GALNAC21
R_RE0827E
R_RE2051C
R_TETPENT3CRNt
R_GLCAASE4ly
R_GGH_10FTHF7GLUe
R_RE3378C
R_RE3013C
R_GP1Cte
R_RE3410C
R_ACACT8p
R_RE1062M
R_RE2031M
R_RE3338C
R_GALOR
R_RE0918C
R_RE0579M
R_RE2221C
R_ST6GALNAC27
R_RN0001C
R_DEDOLR_U
R_RE3370R
R_RE3408C
R_TREH
R_RE0958C
R_RE1811C
R_RE2644C
R_RE3534R
R_GLCAASE6ly
R_FAOXOHC22C22DCc
R_CORE7GTg
R_RE3454C
R_GGH_7DHFe
R_RE3583X
R_IBUPGLUCitr
R_RE1702C
R_RE3125R
R_RE2768C
R_GALNACT4g
R_SRTNMTX
R_P4504F122r
R_RE3446X
R_RE3534C
R_RE3444M
R_C12DCe
R_RE2296C
R_EX_adpcbl(e)
R_RE1134M
R_4HGLSDm
R_RE0827C
R_RE0690X
R_RE3308R
R_RE3526C
R_RE1309M
R_RE2034C
R_r0548
R_TSTSTERONESte
R_DOPAQNISO1
R_CBLtle
R_NACHEX8ly
R_RE0937C
R_ADSK
R_r2510
R_RE2149R
R_RE3437C
R_RE3401M
R_NACHEX4ly
R_RE2722G
R_RE3434R
R_RE3498N
R_G1M7MASNBterg
R_RE3191M
R_RE3343X
R_GTACMPitr
R_RE3446C
R_RE3386M
R_DHEAStr
R_RE3340M
R_RE3577X
R_CSPG_Dt
R_EX_lipoate(e)
R_DSAT
R_r1321
R_RE2768R
R_EX_HC02213(e)
R_RE0927R
R_RE3520C
R_RE3152C
R_RE3513N
R_C16DCe
R_RE3499C
R_RE3097X
R_RE3367C
R_TETPENT3CPT2
R_T2M26DCOAHLx
R_RE1630C
R_RE3624X
R_r0859
R_RE3260R
R_ENGASE
R_RE2877C
R_ESTRIOLGLCte
R_RE3148R
R_UGALNACter
R_VITD2t
R_RE1819M
R_RN0032R
R_RE2867C
R_TETPENT6t
R_RE2068C
R_SELCYSTS
R_1a_25VITD3Hm
R_RE2861C
R_RE2919M
R_TSACMGLUCitr
R_RE3506R
R_r1064
R_RTOT_2
R_RE2917M
R_RE0573N
R_S6TASE7ly
R_RE3518C
R_RE1816M
R_RE3552X
R_SELCYSTGL
R_ENMAN6g
R_ALOX12
R_STACMPhc
R_LGNCCPT2
R_S4TASE5ly
R_RE0579X
R_EX_HC02216(e)
R_RE3250M
R_RE1310C
R_GAO2
R_RE2269C
R_RE3575X
R_SARCStp
R_GQ1Bte
R_RE2452C
R_RE3525C
R_IDOURtly
R_RE3520M
R_NAt
R_RE0581C
R_GLACO
R_HSAT1ly
R_PEPLYStn
R_UDPGALtg
R_LYSMTF1n
R_EX_3hibupglu_S(e)
R_RE1809R
R_ST8SIA56g
R_EX_o2s(e)
R_HSPASEly
R_NACHEX9ly
R_RE1846C
R_RE2251C
R_RE2129C
R_3MOXTYROX
R_RE1317C
R_RE2220C
R_CO2tn
R_RE2398C
R_RE1925C
R_RE2426C
R_RE2387R
R_RE3572X
R_G1PTT
R_RE3488N
R_RE3286C
R_RE3514R
R_BTNt2m
R_RE1915C
R_C6DCe
R_r1328
R_RE3518R
R_24_25DHVITD3tm
R_r1063
R_GLCNACT5g
R_RE1899C
R_GGH_6THFe
R_GLCAT8g
R_RE3455C
R_RE2908M
R_NAt3_1g
R_PPPItn
R_HSPGt
R_RE3019R
R_RE0456M
R_RE1922C
R_NS26Tg
R_RE1954C
R_RE0569C
R_RE0921R
R_TRDRm
R_RE3308C
R_RE3440C
R_EX_pectingchol(e)
R_RE3488X
R_RE1099R
R_RE1310M
R_RE1627C
R_RE1815C
R_GALGT3
R_RE1941C
R_EX_HC02217(e)
R_FT
R_CSPG_Et
R_RE2813C
R_RE1635X
R_RE1952C
R_EX_crn(e)
R_CLPNDCPT1
R_RE1826M
R_AP4AH1
R_RE2026C
R_RE3083X
R_RE3033C
R_OMHDOCOSACTD
R_RE2333C
R_RE3162C
R_RE3633C
R_RE3173C
R_EX_bz(e)
R_RE1628C
R_FAOXC164_4Z_7Z_10Z_13Zx
R_RE1096C
R_RE3493C
R_RE3164C
R_NABTNO
R_GLCNACT2g
R_RE2722C
R_CHSTEROLtg
R_MAN2_7Cer
R_RE3445X
R_RE3597C
R_RE3152R
R_RE3412C
R_HEXCCRNt
R_RE3201C
R_RE2870C
R_GLCNACT3g
R_RE2972G
R_RE1699C
R_RE1064C
R_GLCNACT4g
R_AMACR2r
R_RE1240C
R_r0984
R_RE1818X
R_RE2705C
R_RE2919X
R_RE0921C
R_RE2636C
R_RE3225R
R_RE3122R
R_ESTRIOLtr
R_S4T5g
R_r1323
R_RE1635C
R_3HPPD
R_RE3287C
R_RE2306C
R_ST8SIA12
R_T4HCINNOX
R_S6T22g
R_ACNACNGAL14ACGLCGALGLUSIDEte
R_RE2429M
R_RE3562M
R_RE3387M
R_LNLCCRNt
R_IDOAASE2ly
R_XOL7AH2tr
R_RE3403M
R_RE1905R
R_RE3103R
R_RE2914M
R_TSACMSULtev
R_RE2910C
R_PYLALDOXm
R_HSAT3ly
R_RE2248C
R_RE3162R
R_RE3415C
R_NACHEX6ly
R_NCAMDe
R_RN0022R
R_RE0066C
R_RE0549C
R_UDPGALt2g
R_RE3392M
R_RE2864C
R_NACHEXA6ly
R_RE2477C
R_GLCAASE1ly
R_r1076
R_UDPXYLter
R_GLY3Pt
R_RE3339X
R_STS1r
R_RE3535R
R_RE3150C
R_BPNT
R_RE0926C
R_RE3336M
R_RE3631C
R_WHTSTSTERONEte
R_RE1941R
R_RE3168C
R_RE3554C
R_RE2382C
R_RE3184M
R_GUMDCHAe
R_ST6GALNAC26
R_MI134PK
R_S6TASE8ly
R_RE2349M
R_DALAt2rL
R_S2TASE1ly
R_RE2112C
R_RE0936E
R_RE0688C
R_RE1587R
R_RE3018R
R_EX_stacmp(e)
R_RE3423C
R_RE1309C
R_TETTET6CPT1
R_S3T1g
R_RE0577M
R_DCK1m
R_RE0828C
R_RE3163C
R_RE0864C
R_RE2866C
R_RE3020C
R_OAGT3tg
R_CSPG_Btly
R_RE2859C
R_ALKP
R_RE3436R
R_r0800
R_FRTT
R_RE2319R
R_RE2151C
R_RE3161R
R_HXANtl
R_EX_dtdp_LPAREN_e_RPAREN_
R_EX_appnn_LPAREN_e_RPAREN_
R_EX_C04849_LPAREN_e_RPAREN_
R_EX_carveol_LPAREN_e_RPAREN_
R_EX_fucacgalfucgalacglcgalgluside_hs_LPAREN_e_RPAREN_
R_EX_galfuc12gal14acglcgalgluside_hs_LPAREN_e_RPAREN_
R_EX_fucgalfucgalacglcgalgluside_hs_LPAREN_e_RPAREN_
R_EX_fucfucfucgalacglcgal14acglcgalgluside_hs_LPAREN_e_RPAREN_
R_EX_galfucgalacglcgal14acglcgalgluside_hs_LPAREN_e_RPAREN_
R_EX_fucfucfucgalacglc13galacglcgal14acglcgalgluside_hs_LPAREN_e_RPAREN_
R_EX_galgalfucfucgalacglcgalacglcgal14acglcgalgluside_hs_LPAREN_e_RPAREN_
R_EX_bhb_LPAREN_e_RPAREN_
R_EX_pnto_R_LPAREN_e_RPAREN_
R_EX_glyc_S_LPAREN_e_RPAREN_
R_EX_1glyc_hs_LPAREN_e_RPAREN_
R_EX_paf_hs_LPAREN_e_RPAREN_
R_EX_ak2lgchol_hs_LPAREN_e_RPAREN_
R_EX_1hibupglu_S_LPAREN_e_RPAREN_
R_EX_1mncam_LPAREN_e_RPAREN_
R_EX_14hmdz_LPAREN_e_RPAREN_
R_EX_1ohmdz_LPAREN_e_RPAREN_
R_EX_1hmdgluc_LPAREN_e_RPAREN_
R_EX_10fthf_LPAREN_e_RPAREN_
R_EX_12htacr_LPAREN_e_RPAREN_
R_EX_12HPET_LPAREN_e_RPAREN_
R_EX_13_cis_retnglc_LPAREN_e_RPAREN_
R_EX_13dmt_LPAREN_e_RPAREN_
R_EX_1513tacr_LPAREN_e_RPAREN_
R_EX_1331tacr_LPAREN_e_RPAREN_
R_EX_15dmt_LPAREN_e_RPAREN_
R_EX_1531tacr_LPAREN_e_RPAREN_
R_EX_estriolglc_LPAREN_e_RPAREN_
R_EX_HC02198_LPAREN_e_RPAREN_
R_EX_2hibupglu_S_LPAREN_e_RPAREN_
R_EX_2hatvacid_LPAREN_e_RPAREN_
R_EX_2hatvacidgluc_LPAREN_e_RPAREN_
R_EX_2hatvlac_LPAREN_e_RPAREN_
R_EX_2hatvlacgluc_LPAREN_e_RPAREN_
R_EX_2hb_LPAREN_e_RPAREN_
R_EX_2mcit_LPAREN_e_RPAREN_
R_EX_akg_LPAREN_e_RPAREN_
R_EX_23cump_LPAREN_e_RPAREN_
R_EX_24nph_LPAREN_e_RPAREN_
R_EX_dmhptcrn_LPAREN_e_RPAREN_
R_EX_HC02179_LPAREN_e_RPAREN_
R_EX_aprgstrn_LPAREN_e_RPAREN_
R_EX_2425dhvitd3_LPAREN_e_RPAREN_
R_EX_2425dhvitd2_LPAREN_e_RPAREN_
R_EX_25hvitd2_LPAREN_e_RPAREN_
R_EX_25hvitd3_LPAREN_e_RPAREN_
R_EX_3ispvs_LPAREN_e_RPAREN_
R_EX_3hibupglu_S_LPAREN_e_RPAREN_
R_EX_3ohacmp_LPAREN_e_RPAREN_
R_EX_56dhpvs_LPAREN_e_RPAREN_
R_EX_3mlda_LPAREN_e_RPAREN_
R_EX_CE2250_LPAREN_e_RPAREN_
R_EX_3ump_LPAREN_e_RPAREN_
R_EX_34dhphe_LPAREN_e_RPAREN_
R_EX_34dhoxpeg_LPAREN_e_RPAREN_
R_EX_35cgmp_LPAREN_e_RPAREN_
R_EX_35dhpvs_LPAREN_e_RPAREN_
R_EX_isolvstacid_LPAREN_e_RPAREN_
R_EX_3hsmvacid_LPAREN_e_RPAREN_
R_EX_3hpvs_LPAREN_e_RPAREN_
R_EX_3hpvstet_LPAREN_e_RPAREN_
R_EX_35dsmv_LPAREN_e_RPAREN_
R_EX_3hlvstacid_LPAREN_e_RPAREN_
R_EX_31dmt_LPAREN_e_RPAREN_
R_EX_epoxtac_LPAREN_e_RPAREN_
R_EX_4hdebrisoquine_LPAREN_e_RPAREN_
R_EX_4mtolbutamide_LPAREN_e_RPAREN_
R_EX_4abut_LPAREN_e_RPAREN_
R_EX_4bhglz_LPAREN_e_RPAREN_
R_EX_4hatvacid_LPAREN_e_RPAREN_
R_EX_4hatvlac_LPAREN_e_RPAREN_
R_EX_4hphac_LPAREN_e_RPAREN_
R_EX_4mptnl_LPAREN_e_RPAREN_
R_EX_4nph_LPAREN_e_RPAREN_
R_EX_4nphsf_LPAREN_e_RPAREN_
R_EX_4ohmdz_LPAREN_e_RPAREN_
R_EX_4hmdgluc_LPAREN_e_RPAREN_
R_EX_4pyrdx_LPAREN_e_RPAREN_
R_EX_hestratriol_LPAREN_e_RPAREN_
R_EX_5homeprazole_LPAREN_e_RPAREN_
[truncated: 2,082 more rows]
