# Supplementary material for: A strategy to detect metabolic changes induced by exposure to chemicals from large sets of condition-specific metabolic models computed with enumeration techniques
Source: BMC Bioinformatics. 2024 Jul 11;25:234. doi: 10.1186/s12859-024-05845-z (PMC11238488; doi:10.1186/s12859-024-05845-z)
Supplement: Supplementary file 10 — Supplementary Material 10. S5 Table. DAR subnetwork coverage. This table lists the DAR subnetwork coverage for each identified subnetwork for amiodarone and valproic acid. [file 12859_2024_5845_MOESM10_ESM.xlsx]

## Sheet: Sheet1
Molecule_Cluster	DAR in subnetwork	nReactions in subnetwork	DAR subnetwork coverage
Amiodarone_C1	13	22	0.590909
Amiodarone_C2	37	39	0.948718
ValproicAcid_C1	7	23	0.304348
ValproicAcid_C2	27	35	0.771429
ValproicAcid_C3	38	73	0.520548
