# Supplementary material for: A strategy to detect metabolic changes induced by exposure to chemicals from large sets of condition-specific metabolic models computed with enumeration techniques
Source: BMC Bioinformatics. 2024 Jul 11;25:234. doi: 10.1186/s12859-024-05845-z (PMC11238488; doi:10.1186/s12859-024-05845-z)
Supplement: Supplementary file 11 — Supplementary Material 11. S6 Table: DEG lists size obtained from the ToxicoDB database. This table summarize key metadata for each compound such as the dose, exposure time, number of replicates, cell type, cell batch, control vehicle, DEG signature size and metabolic DEG signature size. Were considered differentially expressed, genes having a log2(abs(FC)) above 0.26 and a FDR corrected p-value below 0.05. [file 12859_2024_5845_MOESM11_ESM.xlsx]

## Sheet: Sheet1
Compound	Dose (uM)	Time (hours)	Number of replicates	Cell type	Cell batch	Control vehicle	Signature Size	Metabolic genes signature size
Ethanol	10000	24	2	PHH	CELL0050	medium	1483	163
Valproic Acid	5000	24	2	PHH	CELL0030	medium	5710	611
Indomethacin	200	24	2	PHH	CELL0030	DMSO	890	180
Amiodarone	7	24	2	PHH	CELL0030	DMSO	2	0
Allopurinol	140	24	2	PHH	CELL0030	DMSO	1271	129
Rifampicin	70	24	2	PHH	CELL0030	DMSO	810	164
Sulindac	3000	24	2	PHH	CELL0050	medium	6434	632
Tetracycline	25	24	2	PHH	CELL0030	DMSO	503	58
