# Supplementary material for: A strategy to detect metabolic changes induced by exposure to chemicals from large sets of condition-specific metabolic models computed with enumeration techniques
Source: BMC Bioinformatics. 2024 Jul 11;25:234. doi: 10.1186/s12859-024-05845-z (PMC11238488; doi:10.1186/s12859-024-05845-z)
Supplement: Supplementary file 12 — Supplementary Material 12. S7 Table. DAR lists predicted for Amiodarone and Valproic Acid. This table lists the DARs identified for Amiodarone and Valproic Acid. DARs are stored by cluster. [file 12859_2024_5845_MOESM12_ESM.xlsx]

## Sheet: Amiodarone C1
Reaction ID	Reaction name	Direction	Equation	Associated genes	Pathway in model	Localisation	Associated genes links	Associated genes links1	Associated genes links2	Associated genes links3
R_ACGAM6PSi	N-acetylglucosamine-6-phosphate synthase	DOWN	acetyl-CoA(4-) + D-glucosamine 6-phosphate --> N-acetyl-D-glucosamine 6-phosphate(2-) + coenzyme A(4-) + proton	['GNPNAT1']	Aminosugar metabolism	Cytoplasm	https://www.genecards.org/cgi-bin/carddisp.pl?gene=GNPNAT1
R_ACOATA	Acetyl-CoA ACP transacylase	UP	acyl-carrier protein + acetyl-CoA(4-) <=> acetyl-[acyl-carrier protein] + coenzyme A(4-)	['FASN']	Fatty acid oxidation	Cytoplasm	https://www.genecards.org/cgi-bin/carddisp.pl?gene=FASN
R_ARACHDFATPtc	arachidonate (n-C18:1) transport by FATP	UP	arachidonate + ATP(4-) + coenzyme A(4-) --> AMP(2-) + arachidonoyl-CoA(4-) + diphosphate(3-)	['SLC27A1', 'SLC27A4']		CoTransport(Cytoplasm/Extracellular space-->Cytoplasm)	https://www.genecards.org/cgi-bin/carddisp.pl?gene=SLC27A1	https://www.genecards.org/cgi-bin/carddisp.pl?gene=SLC27A4
R_FA120ACPH	fatty-acyl-ACP hydrolase	UP	Dodecanoyl-[acyl-carrier protein] + water <=> acyl-carrier protein + dodecanoate + proton	['OLAH']	Fatty acid oxidation	Cytoplasm	https://www.genecards.org/cgi-bin/carddisp.pl?gene=OLAH
R_FA140ACPH	fatty-acyl-ACP hydrolase	UP	water + myristoyl-[acyl-carrier protein] <=> acyl-carrier protein + proton + myristate	['OLAH']	Fatty acid oxidation	Cytoplasm	https://www.genecards.org/cgi-bin/carddisp.pl?gene=OLAH
R_FA160ACPH	fatty-acyl-ACP hydrolase	UP	water + palmitoyl-[acyl-carrier protein] <=> acyl-carrier protein + proton + palmitate	['FASN', 'OLAH']	Fatty acid oxidation	Cytoplasm	https://www.genecards.org/cgi-bin/carddisp.pl?gene=FASN	https://www.genecards.org/cgi-bin/carddisp.pl?gene=OLAH
R_FAS120COA	fatty-acyl-CoA synthase (n-C12:0CoA)	UP	decanoyl-CoA(4-) + 3.0 proton + malonyl-CoA(5-) + 2.0 NADPH(4-) --> carbon dioxide + coenzyme A(4-) + lauroyl-CoA(4-) + water + 2.0 NADP(3-)	['ELOVL6', 'FASN', 'ELOVL2', 'ELOVL5']	Fatty acid synthesis	Cytoplasm	https://www.genecards.org/cgi-bin/carddisp.pl?gene=ELOVL6	https://www.genecards.org/cgi-bin/carddisp.pl?gene=FASN	https://www.genecards.org/cgi-bin/carddisp.pl?gene=ELOVL2	https://www.genecards.org/cgi-bin/carddisp.pl?gene=ELOVL5
R_FAS140COA	fatty-acyl-CoA synthase (n-C14:0CoA)	UP	lauroyl-CoA(4-) + 3.0 proton + malonyl-CoA(5-) + 2.0 NADPH(4-) --> carbon dioxide + coenzyme A(4-) + water + 2.0 NADP(3-) + myristoyl-CoA(4-)	['ELOVL6', 'FASN', 'ELOVL2', 'ELOVL5']	Fatty acid synthesis	Cytoplasm	https://www.genecards.org/cgi-bin/carddisp.pl?gene=ELOVL6	https://www.genecards.org/cgi-bin/carddisp.pl?gene=FASN	https://www.genecards.org/cgi-bin/carddisp.pl?gene=ELOVL2	https://www.genecards.org/cgi-bin/carddisp.pl?gene=ELOVL5
R_FAS160COA	fatty-acyl-CoA synthase (n-C16:0CoA)	UP	3.0 proton + malonyl-CoA(5-) + 2.0 NADPH(4-) + myristoyl-CoA(4-) --> carbon dioxide + coenzyme A(4-) + water + 2.0 NADP(3-) + palmitoyl-CoA(4-)	['ELOVL6', 'FASN', 'ELOVL2', 'ELOVL5']	Fatty acid synthesis	Cytoplasm	https://www.genecards.org/cgi-bin/carddisp.pl?gene=ELOVL6	https://www.genecards.org/cgi-bin/carddisp.pl?gene=FASN	https://www.genecards.org/cgi-bin/carddisp.pl?gene=ELOVL2	https://www.genecards.org/cgi-bin/carddisp.pl?gene=ELOVL5
R_FAS180COA	fatty-acyl-CoA synthase (n-C18:0CoA)	UP	3.0 proton + malonyl-CoA(5-) + 2.0 NADPH(4-) + palmitoyl-CoA(4-) --> carbon dioxide + coenzyme A(4-) + water + 2.0 NADP(3-) + stearoyl-CoA(4-)	['ELOVL6', 'FASN', 'ELOVL2', 'ELOVL5']	Fatty acid synthesis	Cytoplasm	https://www.genecards.org/cgi-bin/carddisp.pl?gene=ELOVL6	https://www.genecards.org/cgi-bin/carddisp.pl?gene=FASN	https://www.genecards.org/cgi-bin/carddisp.pl?gene=ELOVL2	https://www.genecards.org/cgi-bin/carddisp.pl?gene=ELOVL5
R_FAS80COA_L	fatty acyl-CoA synthase (n-C8:0CoA), lumped reaction	UP	acetyl-CoA(4-) + 9.0 proton + 3.0 malonyl-CoA(5-) + 6.0 NADPH(4-) --> 3.0 carbon dioxide + 3.0 coenzyme A(4-) + 3.0 water + 6.0 NADP(3-) + octanoyl-CoA(4-)	['FASN']	Fatty acid synthesis	Cytoplasm	https://www.genecards.org/cgi-bin/carddisp.pl?gene=FASN
R_MCOATA	Malonyl-CoA-ACP transacylase	UP	acyl-carrier protein + proton + malonyl-CoA(5-) <=> coenzyme A(4-) + carboxyacetyl-[acyl-carrier protein]	['FASN']	Fatty acid oxidation	Cytoplasm	https://www.genecards.org/cgi-bin/carddisp.pl?gene=FASN
R_OCDCEAFATPtc	octadecenoate transport	UP	ATP(4-) + coenzyme A(4-) + oleate --> AMP(2-) + oleoyl-CoA(4-) + diphosphate(3-)	['SLC27A1', 'SLC27A4']		CoTransport(Cytoplasm/Extracellular space-->Cytoplasm)	https://www.genecards.org/cgi-bin/carddisp.pl?gene=SLC27A1	https://www.genecards.org/cgi-bin/carddisp.pl?gene=SLC27A4
R_r0678	Acyl-[acyl-carrier-protein]:malonyl-[acyl-carrier-protein] C-acyltransferase (decarboxylating) Fatty acid biosynthesis EC:2.3.1.85	UP	acetyl-[acyl-carrier protein] + carboxyacetyl-[acyl-carrier protein] <=> acyl-carrier protein + Acetoacetyl-ACP + carbon dioxide	['FASN']	Fatty acid synthesis	Cytoplasm	https://www.genecards.org/cgi-bin/carddisp.pl?gene=FASN
R_r0681	(3R)-3-Hydroxybutanoyl-[acyl-carrier-protein] hydro-lyase Fatty acid biosynthesis EC:2.3.1.85	UP	(R)-3-Hydroxybutanoyl-ACP <=> But-2-enoyl-ACP + water	['FASN']	Fatty acid synthesis	Cytoplasm	https://www.genecards.org/cgi-bin/carddisp.pl?gene=FASN
R_r0682	Butyryl-[acyl-carrier protein]:malonyl-CoA C-acyltransferase(decarboxylating, oxoacyl- and enoyl-reducing and thioester-hydrolysing) Fatty acid biosynthesis EC:2.1.3.85	UP	Butyryl-[acp] + NADP(3-) <=> But-2-enoyl-ACP + proton + NADPH(4-)	['FASN']	Fatty acid synthesis	Cytoplasm	https://www.genecards.org/cgi-bin/carddisp.pl?gene=FASN
R_r0691	(3R)-3-Hydroxybutanoyl-[acyl-carrier protein]:NADP+ oxidoreductase Fatty acid biosynthesis EC:2.3.1.85	UP	(R)-3-Hydroxybutanoyl-ACP + NADP(3-) <=> Acetoacetyl-ACP + proton + NADPH(4-)	['FASN']	Fatty acid synthesis	Cytoplasm	https://www.genecards.org/cgi-bin/carddisp.pl?gene=FASN
R_r0692	(3R)-3-Hydroxydecanoyl-[acyl-carrier-protein]:NADP+ oxidoreductase Fatty acid biosynthesis EC:2.3.1.85	UP	(R)-3-Hydroxydecanoyl-ACP + NADP(3-) <=> 3-Oxodecanoyl-ACP + proton + NADPH(4-)	['FASN']	Fatty acid synthesis	Cytoplasm	https://www.genecards.org/cgi-bin/carddisp.pl?gene=FASN
R_r0693	(3R)-3-Hydroxybutanoyl-[acyl-carrier-protein] hydro-lyase Fatty acid biosynthesis EC:2.3.1.85	UP	(R)-3-Hydroxydecanoyl-ACP <=> (2E)-Decenoyl-ACP + water	['FASN']	Fatty acid synthesis	Cytoplasm	https://www.genecards.org/cgi-bin/carddisp.pl?gene=FASN
R_r0694	(3R)-3-Hydroxyoctanoyl-[acyl-carrier-protein]:NADP+ oxidoreductase Fatty acid biosynthesis EC:2.3.1.85	UP	(R)-3-Hydroxyoctanoyl-ACP + NADP(3-) <=> 3-Oxooctanoyl-ACP + proton + NADPH(4-)	['FASN']	Fatty acid synthesis	Cytoplasm	https://www.genecards.org/cgi-bin/carddisp.pl?gene=FASN
R_r0695	(3R)-3-Hydroxybutanoyl-[acyl-carrier-protein] hydro-lyase; (3R)-3-Hydroxyoctanoyl-[acyl-carrier-protein] hydro-lyase Fatty acid biosynthesis EC:2.3.1.85	UP	(R)-3-Hydroxyoctanoyl-ACP <=> (2E)-Octenoyl-ACP + water	['FASN']	Fatty acid synthesis	Cytoplasm	https://www.genecards.org/cgi-bin/carddisp.pl?gene=FASN
R_r0696	(3R)-3-Hydroxypalmitoyl-[acyl-carrier-protein]:NADP+ oxidoreductase Fatty acid biosynthesis EC:2.3.1.85	UP	(R)-3-Hydroxypalmitoyl-ACP + NADP(3-) <=> 3-Oxohexadecanoyl-ACP + proton + NADPH(4-)	['FASN']	Fatty acid synthesis	Cytoplasm	https://www.genecards.org/cgi-bin/carddisp.pl?gene=FASN
R_r0697	(3R)-3-Hydroxypalmitoyl-[acyl-carrier-protein] hydro-lyase Fatty acid biosynthesis EC:2.3.1.85	UP	(R)-3-Hydroxypalmitoyl-ACP <=> water + trans-Hexadec-2-enoyl-[acp]	['FASN']	Fatty acid synthesis	Cytoplasm	https://www.genecards.org/cgi-bin/carddisp.pl?gene=FASN
R_r0712	Dodecanoyl-[acyl-carrier protein]: malonyl-CoA C-acyltransferase(decarboxylating, oxoacyl- and enoyl-reducing and thioester-hydrolysing) Fatty acid biosynthesis EC:2.3.1.85	UP	Dodecanoyl-[acyl-carrier protein] + NADP(3-) <=> (2E)-Dodecenoyl-ACP + proton + NADPH(4-)	['FASN']	Fatty acid synthesis	Cytoplasm	https://www.genecards.org/cgi-bin/carddisp.pl?gene=FASN
R_r0760	butyryl-[acyl-carrier protein]:malonyl-[acyl-carrier-protein] C-acyltransferase (decarboxylating) Fatty acid biosynthesis EC:2.3.1.85	UP	Butyryl-[acp] + carboxyacetyl-[acyl-carrier protein] <=> acyl-carrier protein + 3-Oxohexanoyl-ACP + carbon dioxide	['FASN']	Fatty acid synthesis	Cytoplasm	https://www.genecards.org/cgi-bin/carddisp.pl?gene=FASN
R_r0761	(3R)-3-Hydroxyhexanoyl-[acyl-carrier-protein]:NADP+ oxidoreductase Fatty acid biosynthesis EC:2.3.1.85	UP	D-3-Hydroxyhexanoyl-ACP + NADP(3-) <=> 3-Oxohexanoyl-ACP + proton + NADPH(4-)	['FASN']	Fatty acid synthesis	Cytoplasm	https://www.genecards.org/cgi-bin/carddisp.pl?gene=FASN
R_r0762	(3R)-3-Hydroxybutanoyl-[acyl-carrier-protein] hydro-lyase Fatty acid biosynthesis EC:2.3.1.85	UP	D-3-Hydroxyhexanoyl-ACP <=> (2E)-Hexenoyl-ACP + water	['FASN']	Fatty acid synthesis	Cytoplasm	https://www.genecards.org/cgi-bin/carddisp.pl?gene=FASN
R_r0763	Hexanoyl-[acyl-carrier protein]:oxoacyl- and enoyl-reducing and thioester-hydrolysing) Fatty acid biosynthesis EC:2.3.1.85	UP	Hexanoyl-[acp] + NADP(3-) <=> (2E)-Hexenoyl-ACP + proton + NADPH(4-)	['FASN']	Fatty acid synthesis	Cytoplasm	https://www.genecards.org/cgi-bin/carddisp.pl?gene=FASN
R_r0764	hexanoyl-[acyl-carrier protein]:malonyl-[acyl-carrier-protein] C-acyltransferase (decarboxylating) Fatty acid biosynthesis EC:2.3.1.85	UP	Hexanoyl-[acp] + carboxyacetyl-[acyl-carrier protein] <=> acyl-carrier protein + 3-Oxooctanoyl-ACP + carbon dioxide	['FASN']	Fatty acid synthesis	Cytoplasm	https://www.genecards.org/cgi-bin/carddisp.pl?gene=FASN
R_r0765	Octanoyl-[acyl-carrier protein]:malonyl-CoA C-acyltransferase(decarboxylating, oxoacyl- and enoyl-reducing and thioester-hydrolysing) Fatty acid biosynthesis EC:2.3.1.85	UP	octanoyl-[acyl-carrier protein] + NADP(3-) <=> (2E)-Octenoyl-ACP + proton + NADPH(4-)	['FASN']	Fatty acid synthesis	Cytoplasm	https://www.genecards.org/cgi-bin/carddisp.pl?gene=FASN
R_r0766	Octanoyl-[acyl-carrier protein]:malonyl-[acyl-carrier-protein] C-acyltransferase (decarboxylating) Fatty acid biosynthesis EC:2.3.1.85	UP	octanoyl-[acyl-carrier protein] + carboxyacetyl-[acyl-carrier protein] <=> acyl-carrier protein + 3-Oxodecanoyl-ACP + carbon dioxide	['FASN']	Fatty acid synthesis	Cytoplasm	https://www.genecards.org/cgi-bin/carddisp.pl?gene=FASN
R_r0767	Decanoyl-[acyl-carrier protein]:malonyl-CoA C-acyltransferase(decarboxylating, oxoacyl- and enoyl-reducing and thioester-hydrolysing) Fatty acid biosynthesis EC:2.3.1.85	UP	decanoyl-[acyl-carrier protein] + NADP(3-) <=> (2E)-Decenoyl-ACP + proton + NADPH(4-)	['FASN']	Fatty acid synthesis	Cytoplasm	https://www.genecards.org/cgi-bin/carddisp.pl?gene=FASN
R_r0768	Decanoyl-[acyl-carrier protein]:malonyl-[acyl-carrier-protein] C-acyltransferase (decarboxylating) Fatty acid biosynthesis EC:2.3.1.85	UP	decanoyl-[acyl-carrier protein] + carboxyacetyl-[acyl-carrier protein] <=> acyl-carrier protein + 3-Oxododecanoyl-ACP + carbon dioxide	['FASN']	Fatty acid synthesis	Cytoplasm	https://www.genecards.org/cgi-bin/carddisp.pl?gene=FASN
R_r0769	(3R)-3-Hydroxydodecanoyl-[acyl-carrier-protein]:NADP+ oxidoreductase Fatty acid biosynthesis EC:2.3.1.85	UP	D-3-Hydroxydodecanoyl-ACP + NADP(3-) <=> 3-Oxododecanoyl-ACP + proton + NADPH(4-)	['FASN']	Fatty acid synthesis	Cytoplasm	https://www.genecards.org/cgi-bin/carddisp.pl?gene=FASN
R_r0770	(3R)-3-Hydroxybutanoyl-[acyl-carrier-protein] hydro-lyase Fatty acid biosynthesis EC:2.3.1.85	UP	D-3-Hydroxydodecanoyl-ACP <=> (2E)-Dodecenoyl-ACP + water	['FASN']	Fatty acid synthesis	Cytoplasm	https://www.genecards.org/cgi-bin/carddisp.pl?gene=FASN
R_r0772	Tetradecanoyl-[acyl-carrier protein]:malonyl-[acyl-carrier-protein] C-acyltransferase (decarboxylating) Fatty acid biosynthesis EC:2.3.1.85	UP	carboxyacetyl-[acyl-carrier protein] + myristoyl-[acyl-carrier protein] <=> acyl-carrier protein + 3-Oxohexadecanoyl-ACP + carbon dioxide	['FASN']	Fatty acid synthesis	Cytoplasm	https://www.genecards.org/cgi-bin/carddisp.pl?gene=FASN
R_r0773	Hexadecanoyl-[acyl-carrier protein:malonyl-CoA C-acyltransferase(decarboxylating, oxoacyl- and enoyl-reducing and thioester-hydrolysing) Fatty acid biosynthesis EC:2.3.1.85	UP	NADP(3-) + palmitoyl-[acyl-carrier protein] <=> proton + trans-Hexadec-2-enoyl-[acp] + NADPH(4-)	['FASN']	Fatty acid synthesis	Cytoplasm	https://www.genecards.org/cgi-bin/carddisp.pl?gene=FASN

## Sheet: Amiodarone C2
Reaction ID	Reaction name	Direction	Equation	Associated genes	Pathway in model	Localisation	Associated genes links	Associated genes links1	Associated genes links2	Associated genes links3
R_ACGAMtly	N-acetyl-glucosamine lysosomal efflux	UP	aldehydo-N-acetyl-D-glucosamine --> aldehydo-N-acetyl-D-glucosamine	[]	Transport, lysosomal	Transport(Lysosome-->Cytoplasm)
R_ADSL2	adenylosuccinate lyase	DOWN	SAICAR(4-) --> 5-amino-1-(5-phospho-D-ribosyl)imidazole-4-carboxamide(2-) + fumarate(2-)	['ADSL']	Purine synthesis	Cytoplasm	https://www.genecards.org/cgi-bin/carddisp.pl?gene=ADSL
R_AIRCr_PRASCS	phosphoribosylaminoimidazole carboxylase / phosphoribosylaminoimidazolesuccinocarboxamide synthase	DOWN	5-amino-1-(5-phosphonato-D-ribosyl)imidazol-3-ium + L-aspartate(1-) + ATP(4-) + carbon dioxide <=> SAICAR(4-) + ADP(3-) + 2.0 proton + hydrogenphosphate	['PAICS']		Cytoplasm	https://www.genecards.org/cgi-bin/carddisp.pl?gene=PAICS
R_ASPCTr	aspartate carbamoyltransferase (reversible)	UP	L-aspartate(1-) + carbamoyl phosphate(2-) <=> N-carbamoyl-L-aspartate(2-) + proton + hydrogenphosphate	['CAD']	Pyrimidine synthesis	Cytoplasm	https://www.genecards.org/cgi-bin/carddisp.pl?gene=CAD
R_CBPS	carbamoyl-phosphate synthase (glutamine-hydrolysing)	UP	2.0 ATP(4-) + L-glutamine + water + hydrogencarbonate --> 2.0 ADP(3-) + carbamoyl phosphate(2-) + L-glutamate(1-) + 2.0 proton + hydrogenphosphate	['CAD']	Pyrimidine synthesis	Cytoplasm	https://www.genecards.org/cgi-bin/carddisp.pl?gene=CAD
R_G6PDA	glucosamine-6-phosphate deaminase	UP	D-glucosamine 6-phosphate + water --> D-fructose 6-phosphate(2-) + ammonium	['GNPDA2', 'GNPDA1']	Aminosugar metabolism	Cytoplasm	https://www.genecards.org/cgi-bin/carddisp.pl?gene=GNPDA2	https://www.genecards.org/cgi-bin/carddisp.pl?gene=GNPDA1
R_GARFT	phosphoribosylglycinamide formyltransferase	DOWN	10-formyltetrahydrofolate(2-) + N(1)-(5-phospho-D-ribosyl)glycinamide(1-) <=> N(2)-formyl-N(1)-(5-phospho-D-ribosyl)glycinamide(2-) + proton + (6S)-5,6,7,8-tetrahydrofolate(2-)	['GART']	Purine synthesis	Cytoplasm	https://www.genecards.org/cgi-bin/carddisp.pl?gene=GART
R_GLUPRT	glutamine phosphoribosyldiphosphate amidotransferase	DOWN	L-glutamine + water + 5-O-phosphonato-alpha-D-ribofuranosyl diphosphate(5-) --> L-glutamate(1-) + diphosphate(3-) + 5-phospho-beta-D-ribosylaminium(1-)	['PPAT']	Purine synthesis	Cytoplasm	https://www.genecards.org/cgi-bin/carddisp.pl?gene=PPAT
R_PRAGSr	phosphoribosylglycinamide synthase	DOWN	ATP(4-) + glycine + 5-phospho-beta-D-ribosylaminium(1-) <=> ADP(3-) + N(1)-(5-phospho-D-ribosyl)glycinamide(1-) + proton + hydrogenphosphate	['GART']	Purine synthesis	Cytoplasm	https://www.genecards.org/cgi-bin/carddisp.pl?gene=GART
R_PRFGS	phosphoribosylformylglycinamidine synthase	DOWN	ATP(4-) + N(2)-formyl-N(1)-(5-phospho-D-ribosyl)glycinamide(2-) + L-glutamine + water --> ADP(3-) + 2-formamido-N(1)-(5-O-phosphonato-D-ribosyl)acetamidine + L-glutamate(1-) + proton + hydrogenphosphate	['PFAS']	Purine synthesis	Cytoplasm	https://www.genecards.org/cgi-bin/carddisp.pl?gene=PFAS
R_RE2514E	RE2514	UP	hypochlorous acid + proton + nitrite <=> nitryl chloride + water	['LPO']	Miscellaneous	Extracellular space	https://www.genecards.org/cgi-bin/carddisp.pl?gene=LPO
R_r0545	Phenylacetaldehyde:NAD+ oxidoreductase Phenylalanine metabolism / Styrene degradation EC:1.2.1.5 EC:1.2.1.39	UP	water + NAD(1-) + phenylacetaldehyde --> 2.0 proton + NADH(2-) + phenylacetate	['ALDH1A3', 'ALDH3B2', 'ALDH3A1', 'ALDH3B1']	Phenylalanine metabolism	Cytoplasm	https://www.genecards.org/cgi-bin/carddisp.pl?gene=ALDH1A3	https://www.genecards.org/cgi-bin/carddisp.pl?gene=ALDH3B2	https://www.genecards.org/cgi-bin/carddisp.pl?gene=ALDH3A1	https://www.genecards.org/cgi-bin/carddisp.pl?gene=ALDH3B1
R_r0666	2-(Formamido)-N1-(5-phosphoribosyl)acetamidine cyclo-ligase (ADP-forming) Purine metabolism EC:6.3.3.1	DOWN	ATP(4-) + 2-formamido-N(1)-(5-O-phosphonato-D-ribosyl)acetamidine <=> ADP(3-) + 5-amino-1-(5-phosphonato-D-ribosyl)imidazol-3-ium + 2.0 proton + hydrogenphosphate	['GART']	Purine synthesis	Cytoplasm	https://www.genecards.org/cgi-bin/carddisp.pl?gene=GART

## Sheet: Valproic Acid C1
Reaction ID	Reaction name	Direction	Equation	Associated genes	Pathway in model	Localisation	Associated genes links	Associated genes links1	Associated genes links2	Associated genes links3
R_3HKYNAKGAT	3-Hydroxy-L-kynurenine:2-oxoglutarate aminotransferase	UP	2-oxoglutarate(2-) + 3-hydroxy-L-kynurenine --> 4-(2-Amino-3-hydroxyphenyl)-2,4-dioxobutanoate + L-glutamate(1-)	['AADAT', 'KYAT1']	Tryptophan metabolism	Cytoplasm	https://www.genecards.org/cgi-bin/carddisp.pl?gene=AADAT	https://www.genecards.org/cgi-bin/carddisp.pl?gene=KYAT1
R_AACOAT	Acetoacetyl-CoA:acetate CoA-transferase	DOWN	acetoacetate + ATP(4-) + coenzyme A(4-) --> acetoacetyl-CoA(4-) + AMP(2-) + diphosphate(3-)	['AACS']	Propanoate metabolism	Cytoplasm	https://www.genecards.org/cgi-bin/carddisp.pl?gene=AACS
R_ASNNm	L-asparaginase (mitochondrial)	UP	L-asparagine + water --> L-aspartate(1-) + ammonium	['ASRGL1']	Alanine and aspartate metabolism	Mitochondrion	https://www.genecards.org/cgi-bin/carddisp.pl?gene=ASRGL1
R_ASNtm	L-asparagine transport, mitochondrial	UP	L-asparagine --> L-asparagine	[]	Transport, mitochondrial	Transport(Cytoplasm-->Mitochondrion)
R_ASPCTr	aspartate carbamoyltransferase (reversible)	DOWN	L-aspartate(1-) + carbamoyl phosphate(2-) <=> N-carbamoyl-L-aspartate(2-) + proton + hydrogenphosphate	['CAD']	Pyrimidine synthesis	Cytoplasm	https://www.genecards.org/cgi-bin/carddisp.pl?gene=CAD
R_CBPS	carbamoyl-phosphate synthase (glutamine-hydrolysing)	DOWN	2.0 ATP(4-) + L-glutamine + water + hydrogencarbonate --> 2.0 ADP(3-) + carbamoyl phosphate(2-) + L-glutamate(1-) + 2.0 proton + hydrogenphosphate	['CAD']	Pyrimidine synthesis	Cytoplasm	https://www.genecards.org/cgi-bin/carddisp.pl?gene=CAD
R_CDS	phosphatidate cytidylyltransferase	UP	CTP(4-) + proton + phosphatidate(2-) --> CDP-diacylglycerol(2-) + diphosphate(3-)	['CDS1', 'CDS2']	Glycerophospholipid metabolism	Cytoplasm	https://www.genecards.org/cgi-bin/carddisp.pl?gene=CDS1	https://www.genecards.org/cgi-bin/carddisp.pl?gene=CDS2
R_HAS1	hyaluronan synthase	DOWN	UDP-N-acetyl-alpha-D-glucosamine(2-) + UDP-alpha-D-glucuronate(3-) --> 2.0 proton + 3-(4-deoxy-beta-D-gluc-4-enosyluronic acid)-N-acetyl-D-glucosamine + 2.0 UDP(3-)	['HAS2', 'HAS3', 'HAS1']	Hyaluronan metabolism	CoTransport(Cytoplasm-->Cytoplasm/Extracellular space)	https://www.genecards.org/cgi-bin/carddisp.pl?gene=HAS2	https://www.genecards.org/cgi-bin/carddisp.pl?gene=HAS3	https://www.genecards.org/cgi-bin/carddisp.pl?gene=HAS1
R_HAS2	hyaluronan synthase	DOWN	2.0 proton + 3-(4-deoxy-beta-D-gluc-4-enosyluronic acid)-N-acetyl-D-glucosamine + UDP-N-acetyl-alpha-D-glucosamine(2-) + UDP-alpha-D-glucuronate(3-) --> 2.0 proton + hyaluronic acid + 2.0 UDP(3-)	['HAS2', 'HAS3', 'HAS1']	Hyaluronan metabolism	CoTransport(Cytoplasm/Extracellular space-->Cytoplasm/Extracellular space)	https://www.genecards.org/cgi-bin/carddisp.pl?gene=HAS2	https://www.genecards.org/cgi-bin/carddisp.pl?gene=HAS3	https://www.genecards.org/cgi-bin/carddisp.pl?gene=HAS1
R_KYN	kynureninase	UP	L-kynurenine + water --> L-alanine + anthranilate + proton	['KYNU']	Tryptophan metabolism	Cytoplasm	https://www.genecards.org/cgi-bin/carddisp.pl?gene=KYNU
R_KYNAKGAT	L-Kynurenine:2-oxoglutarate aminotransferase	UP	L-kynurenine + 2-oxoglutarate(2-) --> 4-(2-aminophenyl)-2,4-dioxobutanoate + L-glutamate(1-)	['AADAT', 'KYAT1']	Tryptophan metabolism	Cytoplasm	https://www.genecards.org/cgi-bin/carddisp.pl?gene=AADAT	https://www.genecards.org/cgi-bin/carddisp.pl?gene=KYAT1
R_KYNATESYN	4-(2-Aminophenyl)-2,4-dioxobutanoate dehydratase	UP	4-(2-aminophenyl)-2,4-dioxobutanoate --> water + kynurenate	[]	Tryptophan metabolism	Cytoplasm
R_LFORKYNHYD	L-Formylkynurenine hydrolase	UP	N-formyl-L-kynurenine + water --> L-alanine + proton + N-formylanthranilate	['KYNU']	Tryptophan metabolism	Cytoplasm	https://www.genecards.org/cgi-bin/carddisp.pl?gene=KYNU
R_RE1233C	RE1233	UP	L-kynurenine + 2-oxoglutarate(2-) <=> L-glutamate(1-) + water + kynurenate	['KYAT1']	Tryptophan metabolism	Cytoplasm	https://www.genecards.org/cgi-bin/carddisp.pl?gene=KYAT1
R_SACCD3m	saccharopine dehydrogenase (NADP, L-lysine forming), mitochondrial	UP	2-oxoglutarate(2-) + proton + L-lysinium(1+) + NADPH(4-) --> water + NADP(3-) + L-saccharopinate(1-)	['AASS']	Lysine metabolism	Mitochondrion	https://www.genecards.org/cgi-bin/carddisp.pl?gene=AASS
R_SACCD4m	saccharopine dehydrogenase (NAD, L-glutamate forming), mitochondrial	UP	water + NADP(3-) + L-saccharopinate(1-) --> L-allysine + L-glutamate(1-) + proton + NADPH(4-)	['AASS']	Lysine metabolism	Mitochondrion	https://www.genecards.org/cgi-bin/carddisp.pl?gene=AASS
R_UAG4E	UDP-N-acetylglucosamine 4-epimerase	DOWN	UDP-N-acetyl-alpha-D-glucosamine(2-) <=> UDP-N-acetyl-D-galactosamine(2-)	['GALE']	Aminosugar metabolism	Cytoplasm	https://www.genecards.org/cgi-bin/carddisp.pl?gene=GALE
R_r0239	N-Formylanthranilate amidohydrolase Tryptophan metabolism EC:3.5.1.9	UP	water + N-formylanthranilate <=> anthranilate + formate + proton	['AFMID']	Tryptophan metabolism	Cytoplasm	https://www.genecards.org/cgi-bin/carddisp.pl?gene=AFMID
R_r0355	Glycolysis / Glyconeogenesis EC:2.7.1.1	UP	dATP(4-) + D-glucopyranose --> dADP(3-) + D-glucopyranose 6-phosphate(2-) + proton	['HK1', 'GCK', 'HK3', 'HK2']	Glycolysis/gluconeogenesis	Cytoplasm	https://www.genecards.org/cgi-bin/carddisp.pl?gene=HK1	https://www.genecards.org/cgi-bin/carddisp.pl?gene=GCK	https://www.genecards.org/cgi-bin/carddisp.pl?gene=HK3	https://www.genecards.org/cgi-bin/carddisp.pl?gene=HK2
R_r0357	Glycolysis / Glyconeogenesis EC:2.7.1.1	UP	D-fructose + ITP(3-) --> D-fructose 6-phosphate(2-) + proton + IDP(3-)	['HK1', 'HK3', 'HK2']	Fructose and mannose metabolism	Cytoplasm	https://www.genecards.org/cgi-bin/carddisp.pl?gene=HK1	https://www.genecards.org/cgi-bin/carddisp.pl?gene=HK3	https://www.genecards.org/cgi-bin/carddisp.pl?gene=HK2
R_r0358	Glycolysis / Glyconeogenesis EC:2.7.1.1	UP	dATP(4-) + D-fructose --> dADP(3-) + D-fructose 6-phosphate(2-) + proton	['HK1', 'HK3', 'HK2']	Fructose and mannose metabolism	Cytoplasm	https://www.genecards.org/cgi-bin/carddisp.pl?gene=HK1	https://www.genecards.org/cgi-bin/carddisp.pl?gene=HK3	https://www.genecards.org/cgi-bin/carddisp.pl?gene=HK2
R_r0361	Glycolysis / Glyconeogenesis EC:2.7.1.1	UP	dATP(4-) + D-mannose --> dADP(3-) + proton + D-mannose 6-phosphate	['HK1', 'HK3', 'HK2']	Fructose and mannose metabolism	Cytoplasm	https://www.genecards.org/cgi-bin/carddisp.pl?gene=HK1	https://www.genecards.org/cgi-bin/carddisp.pl?gene=HK3	https://www.genecards.org/cgi-bin/carddisp.pl?gene=HK2
R_r0364	Glycolysis / Glyconeogenesis EC:2.7.1.1	UP	dATP(4-) + D-glucosamine --> dADP(3-) + D-glucosamine 6-phosphate + proton	['HK1', 'HK3', 'HK2']	Aminosugar metabolism	Cytoplasm	https://www.genecards.org/cgi-bin/carddisp.pl?gene=HK1	https://www.genecards.org/cgi-bin/carddisp.pl?gene=HK3	https://www.genecards.org/cgi-bin/carddisp.pl?gene=HK2
R_r0450	L-2-Aminoadipate:2-oxoglutarate aminotransferase Lysine biosynthesis / Lysine degradation EC:2.6.1.39	UP	L-2-aminoadipate(1-) + 2-oxoglutarate(2-) <=> 2-oxoadipate(2-) + L-glutamate(1-)	['AADAT']	Lysine metabolism	Mitochondrion	https://www.genecards.org/cgi-bin/carddisp.pl?gene=AADAT
R_r0525	N6-(L-1,3-Dicarboxypropyl)-L-lysine:NAD+ oxidoreductase; N6-(L-1,3-Dicarboxypropyl)-L-lysine:NAD+ oxidoreductase (L-glutamate-forming) Lysine degradation EC:1.5.1.9	UP	water + NAD(1-) + L-saccharopinate(1-) <=> L-allysine + L-glutamate(1-) + proton + NADH(2-)	['AASS']	Lysine metabolism	Mitochondrion	https://www.genecards.org/cgi-bin/carddisp.pl?gene=AASS
R_r0647	Spontaneous reaction	UP	Xanthurenic acid + water <=> 4-(2-Amino-3-hydroxyphenyl)-2,4-dioxobutanoate	[]	Tryptophan metabolism	Cytoplasm
R_r2539	Postulated transport reaction	UP	L-allysine + L-2-aminoadipate(1-) <=> L-allysine + L-2-aminoadipate(1-)	[]	Transport, mitochondrial	CoTransport(Cytoplasm/Mitochondrion<=>Mitochondrion/Cytoplasm)

## Sheet: Valproic Acid C2
Reaction ID	Reaction name	Direction	Equation	Associated genes	Pathway in model	Localisation	Associated genes links	Associated genes links1	Associated genes links2	Associated genes links3	Associated genes links4	Associated genes links5	Associated genes links6	Associated genes links7	Associated genes links8	Associated genes links9	Associated genes links10	Associated genes links11	Associated genes links12	Associated genes links13	Associated genes links14	Associated genes links15	Associated genes links16	Associated genes links17	Associated genes links18	Associated genes links19
R_A4GALTg	Lactosylceramide 4-alpha-galactosyltransferase	DOWN	beta-D-galactosyl-(1->4)-beta-D-glucosyl-(1<->1)-N-acylsphingosine + UDP-D-galactose(2-) --> proton + trihexosyl ceramide + UDP(3-)	['A4GALT']	Sphingolipid metabolism	Golgi appartus	https://www.genecards.org/cgi-bin/carddisp.pl?gene=A4GALT
R_ACYP	acylphosphatase	UP	3-phosphonato-D-glyceroyl phosphate(4-) + water --> 3-phosphonato-D-glycerate(3-) + proton + hydrogenphosphate	['ACYP1', 'RWDD2A', 'ACYP2']	Glycolysis/gluconeogenesis	Cytoplasm	https://www.genecards.org/cgi-bin/carddisp.pl?gene=ACYP1	https://www.genecards.org/cgi-bin/carddisp.pl?gene=RWDD2A	https://www.genecards.org/cgi-bin/carddisp.pl?gene=ACYP2
R_B3GALT3g	Beta-1,3-galactosyltransferase 3	DOWN	trihexosyl ceramide + UDP-N-acetyl-D-galactosamine(2-) --> N-acetyl-beta-D-galactosaminyl-(1->3)-alpha-D-galactosyl-(1->4)-beta-D-galactosyl-(1->4)-beta-D-glucosylceramide + proton + UDP(3-)	['B3GALNT1']	Sphingolipid metabolism	Golgi appartus	https://www.genecards.org/cgi-bin/carddisp.pl?gene=B3GALNT1
R_B3GALT5g	Beta-1,3-galactosyltransferase 5	DOWN	N-acetyl-beta-D-galactosaminyl-(1->3)-alpha-D-galactosyl-(1->4)-beta-D-galactosyl-(1->4)-beta-D-glucosylceramide + UDP-D-galactose(2-) --> beta-D-Galp-(1->3)-beta-D-GalpNAc-(1->3)-alpha-D-Galp-(1->4)-beta-D-Galp-(1->4)-beta-D-Glcp-(1<->1')-Cer + proton + UDP(3-)	['B3GALT5']	Sphingolipid metabolism	Golgi appartus	https://www.genecards.org/cgi-bin/carddisp.pl?gene=B3GALT5
R_B3GNT34g	UDP-GlcNAc:betaGal beta-1,3-N-acetylglucosaminyltransferase 3, Golgi apparatus	DOWN	beta-D-Galp-(1->3)-beta-D-GalpNAc-(1->3)-alpha-D-Galp-(1->4)-beta-D-Galp-(1->4)-beta-D-Glcp-(1<->1')-Cer + UDP-N-acetyl-alpha-D-glucosamine(2-) --> GlcNAc-Gal globoside + proton + UDP(3-)	['B3GNT3']	Sphingolipid metabolism	Golgi appartus	https://www.genecards.org/cgi-bin/carddisp.pl?gene=B3GNT3
R_B3GNT35g	UDP-GlcNAc:betaGal beta-1,3-N-acetylglucosaminyltransferase 3, Golgi apparatus	DOWN	GlcNAc-Gal globoside + UDP-D-galactose(2-) --> Gal-GlcNAc-Gal globoside + proton + UDP(3-)	['B3GNT3']	Sphingolipid metabolism	Golgi appartus	https://www.genecards.org/cgi-bin/carddisp.pl?gene=B3GNT3
R_CERK	Ceramide kinase	UP	ATP(4-) + N-acylsphingosine --> ADP(3-) + N-acylsphingosine 1-phosphate(2-) + proton	['CERK']	Sphingolipid metabolism	Cytoplasm	https://www.genecards.org/cgi-bin/carddisp.pl?gene=CERK
R_CHOLK	Choline kinase	UP	ATP(4-) + choline --> ADP(3-) + choline phosphate(1-) + proton	['CHKA', 'CHKB']	Glycerophospholipid metabolism	Cytoplasm	https://www.genecards.org/cgi-bin/carddisp.pl?gene=CHKA	https://www.genecards.org/cgi-bin/carddisp.pl?gene=CHKB
R_CHOLPtl	choline phosphate intracellular transport	UP	choline phosphate(1-) <=> choline phosphate(1-)	[]	Transport, lysosomal	Transport(Cytoplasm<=>Lysosome)
R_CK	ATP Creatine kinase	UP	ATP(4-) + creatine <=> ADP(3-) + proton + N-phosphocreatinate(2-)	['CKMT1B', 'CKMT1A', 'CKMT2']	Urea cycle	Mitochondrion	https://www.genecards.org/cgi-bin/carddisp.pl?gene=CKMT1B	https://www.genecards.org/cgi-bin/carddisp.pl?gene=CKMT1A	https://www.genecards.org/cgi-bin/carddisp.pl?gene=CKMT2
R_CKc	ATP Creatine kinase (c)	UP	ATP(4-) + creatine <=> ADP(3-) + proton + N-phosphocreatinate(2-)	['CKB', 'CKM']	Urea cycle	Cytoplasm	https://www.genecards.org/cgi-bin/carddisp.pl?gene=CKB	https://www.genecards.org/cgi-bin/carddisp.pl?gene=CKM
R_CREATtmdiffir	Creatine transport to/from mitochondria via diffusion	UP	creatine --> creatine	[]	Urea cycle	Transport(Cytoplasm-->Mitochondrion)
R_CYOOm3	cytochrome c oxidase, mitochondrial Complex IV	UP	4.0 ferrocytochrome c + 8.0 proton + dioxygen --> 4.0 ferricytochrome c + 2.0 water + 4.0 proton	['COX7A1', 'COX7A2', 'MT-CO1', 'COX7B2', 'COX5B', 'COX6A1', 'COX7B', 'COX5A', 'COX4I1', 'COX6A2', 'MT-CO3', 'COX6B1', 'COX8A', 'COX7C', 'COX4I2', 'COX8C', 'COX6B2', 'MT-CO2', 'COX6C', 'COX7A2L']	Oxidative phosphorylation	CoTransport(Mitochondrion-->Mitochondrion/Mitochondrial intermembrane space)	https://www.genecards.org/cgi-bin/carddisp.pl?gene=COX7A1	https://www.genecards.org/cgi-bin/carddisp.pl?gene=COX7A2	https://www.genecards.org/cgi-bin/carddisp.pl?gene=MT-CO1	https://www.genecards.org/cgi-bin/carddisp.pl?gene=COX7B2	https://www.genecards.org/cgi-bin/carddisp.pl?gene=COX5B	https://www.genecards.org/cgi-bin/carddisp.pl?gene=COX6A1	https://www.genecards.org/cgi-bin/carddisp.pl?gene=COX7B	https://www.genecards.org/cgi-bin/carddisp.pl?gene=COX5A	https://www.genecards.org/cgi-bin/carddisp.pl?gene=COX4I1	https://www.genecards.org/cgi-bin/carddisp.pl?gene=COX6A2	https://www.genecards.org/cgi-bin/carddisp.pl?gene=MT-CO3	https://www.genecards.org/cgi-bin/carddisp.pl?gene=COX6B1	https://www.genecards.org/cgi-bin/carddisp.pl?gene=COX8A	https://www.genecards.org/cgi-bin/carddisp.pl?gene=COX7C	https://www.genecards.org/cgi-bin/carddisp.pl?gene=COX4I2	https://www.genecards.org/cgi-bin/carddisp.pl?gene=COX8C	https://www.genecards.org/cgi-bin/carddisp.pl?gene=COX6B2	https://www.genecards.org/cgi-bin/carddisp.pl?gene=MT-CO2	https://www.genecards.org/cgi-bin/carddisp.pl?gene=COX6C	https://www.genecards.org/cgi-bin/carddisp.pl?gene=COX7A2L
R_DHORD9	dihydoorotic acid dehydrogenase (quinone10)	DOWN	(S)-dihydroorotate + coenzyme Q10 --> orotate + ubiquinol-10	['DHODH']	Pyrimidine synthesis	CoTransport(Cytoplasm/Mitochondrion-->Cytoplasm/Mitochondrion)	https://www.genecards.org/cgi-bin/carddisp.pl?gene=DHODH
R_DHORTS	dihydroorotase	DOWN	(S)-dihydroorotate + water <=> N-carbamoyl-L-aspartate(2-) + proton	['CAD']	Pyrimidine synthesis	Cytoplasm	https://www.genecards.org/cgi-bin/carddisp.pl?gene=CAD
R_FACOAL140i	fatty-acid--CoA ligase (myristate, n-C14:0)	UP	ATP(4-) + coenzyme A(4-) + myristate --> AMP(2-) + diphosphate(3-) + myristoyl-CoA(4-)	['ACSL3']	Fatty acid oxidation	Cytoplasm	https://www.genecards.org/cgi-bin/carddisp.pl?gene=ACSL3
R_FACOAL80i	fatty-acid--CoA ligase (octanoate, n-C8:0)	UP	ATP(4-) + coenzyme A(4-) + octanoate --> AMP(2-) + octanoyl-CoA(4-) + diphosphate(3-)	['ACSL3']	Fatty acid oxidation	Cytoplasm	https://www.genecards.org/cgi-bin/carddisp.pl?gene=ACSL3
R_G6PPer	glucose-6-phosphate phosphatase, edoplasmic reticular	UP	D-glucopyranose 6-phosphate(2-) + water --> D-glucopyranose + hydrogenphosphate	['G6PC2', 'G6PC1', 'G6PC3']	Glycolysis/gluconeogenesis	Endoplasic reticulum	https://www.genecards.org/cgi-bin/carddisp.pl?gene=G6PC2	https://www.genecards.org/cgi-bin/carddisp.pl?gene=G6PC1	https://www.genecards.org/cgi-bin/carddisp.pl?gene=G6PC3
R_GALACGLCGALGBSIDEtg	galacglcgalgbside hs intracellular transport	DOWN	Gal-GlcNAc-Gal globoside <=> Gal-GlcNAc-Gal globoside	[]	Transport, golgi apparatus	Transport(Cytoplasm<=>Golgi appartus)
R_MM6ag	mannosyl-oligosaccharide 1,2-alpha-mannosidase, Golgi apparatus	UP	water + (alpha-D-mannosyl)6-beta-D-mannosyl-diacetylchitobiosyl-L-asparagine (protein) --> (alpha-D-mannosyl)5-beta-D-mannosyl-diacetylchitobiosyl-L-asparagine (protein) + D-mannose	['MAN1C1']	N-glycan synthesis	Golgi appartus	https://www.genecards.org/cgi-bin/carddisp.pl?gene=MAN1C1
R_MM7Ag	mannosyl-oligosaccharide 1,2-alpha-mannosidase, Golgi apparatus	UP	water + (alpha-D-mannosyl)7-beta-D-mannosyl-diacetylchitobiosyl-L-asparagine, isoform A (protein) --> (alpha-D-mannosyl)6-beta-D-mannosyl-diacetylchitobiosyl-L-asparagine (protein) + D-mannose	['MAN1C1']	N-glycan synthesis	Golgi appartus	https://www.genecards.org/cgi-bin/carddisp.pl?gene=MAN1C1
R_NMNATn	nicotinamide-nucleotide adenylyltransferase	DOWN	ATP(4-) + proton + NMN(-) --> NAD(1-) + diphosphate(3-)	['NMNAT1']	NAD metabolism	Nucleus	https://www.genecards.org/cgi-bin/carddisp.pl?gene=NMNAT1
R_NMNATr	nicotinamide-nucleotide adenylyltransferase	UP	ATP(4-) + proton + NMN(-) <=> NAD(1-) + diphosphate(3-)	['NMNAT3', 'NMNAT2']	NAD metabolism	Cytoplasm	https://www.genecards.org/cgi-bin/carddisp.pl?gene=NMNAT3	https://www.genecards.org/cgi-bin/carddisp.pl?gene=NMNAT2
R_NMNtn	NMN transport, nuclear trhough pore	DOWN	NMN(-) <=> NMN(-)	[]	Transport, nuclear	Transport(Cytoplasm<=>Nucleus)
R_PCREATtmdiffir	Phosphocreatine transport to/from mitochondria via diffusion	UP	N-phosphocreatinate(2-) --> N-phosphocreatinate(2-)	[]	Urea cycle	Transport(Mitochondrion-->Cytoplasm)
R_PI45P5Pn	phosphatidylinositol-4,5-bisphosphate 5-phosphatase, nuclear	UP	water + 1-phosphatidyl-1D-myo-inositol 4,5-bisphosphate --> 5.0 proton + 1-phosphatidyl-1D-myo-inositol 4-phosphate(3-) + hydrogenphosphate	[]	Inositol phosphate metabolism	Nucleus
R_SMPD3l	sphingomyelin phosphodiesterase 3, neutral membrane (neutral sphingomyelinase II)	UP	water + sphingomyelin d18:1(1+) --> choline phosphate(1-) + N-acylsphingosine + 2.0 proton	['SMPD3', 'SMPD1']	Sphingolipid metabolism	Lysosome	https://www.genecards.org/cgi-bin/carddisp.pl?gene=SMPD3	https://www.genecards.org/cgi-bin/carddisp.pl?gene=SMPD1
R_SPHMYLNtl	sphingomyelin intracellular transport	UP	sphingomyelin d18:1(1+) <=> sphingomyelin d18:1(1+)	[]	Transport, lysosomal	Transport(Cytoplasm<=>Lysosome)
R_SULFOX	sulfite oxidase	UP	2.0 ferricytochrome c + water + hydrogensulfite --> 2.0 ferrocytochrome c + 2.0 proton + sulfate	['SUOX']	Methionine and cysteine metabolism	CoTransport(Mitochondrion/Cytoplasm-->Mitochondrion/Cytoplasm)	https://www.genecards.org/cgi-bin/carddisp.pl?gene=SUOX
R_TMDPK	Thiamin pyrophosphokinase (EC 2.7.6.2)	DOWN	ATP(4-) + thiamine(1+) --> AMP(2-) + proton + thiamine(1+) diphosphate(1-)	['TPK1']	Thiamine metabolism	Cytoplasm	https://www.genecards.org/cgi-bin/carddisp.pl?gene=TPK1
R_TMDPPK	thiamine-diphosphate kinase	DOWN	ATP(4-) + thiamine(1+) diphosphate(1-) --> ADP(3-) + thiamine(1+) triphosphate(4-)	[]	Thiamine metabolism	Cytoplasm
R_r0354	Glycolysis / Glyconeogenesis EC:2.7.1.1	UP	D-glucopyranose + ITP(3-) --> D-glucopyranose 6-phosphate(2-) + proton + IDP(3-)	['HK1', 'GCK', 'HK3', 'HK2']	Glycolysis/gluconeogenesis	Cytoplasm	https://www.genecards.org/cgi-bin/carddisp.pl?gene=HK1	https://www.genecards.org/cgi-bin/carddisp.pl?gene=GCK	https://www.genecards.org/cgi-bin/carddisp.pl?gene=HK3	https://www.genecards.org/cgi-bin/carddisp.pl?gene=HK2
R_r0360	Glycolysis / Glyconeogenesis EC:2.7.1.1	UP	ITP(3-) + D-mannose --> proton + IDP(3-) + D-mannose 6-phosphate	['HK1', 'HK3', 'HK2']	Fructose and mannose metabolism	Cytoplasm	https://www.genecards.org/cgi-bin/carddisp.pl?gene=HK1	https://www.genecards.org/cgi-bin/carddisp.pl?gene=HK3	https://www.genecards.org/cgi-bin/carddisp.pl?gene=HK2
R_r0363	Glycolysis / Glyconeogenesis EC:2.7.1.1	UP	D-glucosamine + ITP(3-) --> D-glucosamine 6-phosphate + proton + IDP(3-)	['HK1', 'HK3', 'HK2']	Aminosugar metabolism	Cytoplasm	https://www.genecards.org/cgi-bin/carddisp.pl?gene=HK1	https://www.genecards.org/cgi-bin/carddisp.pl?gene=HK3	https://www.genecards.org/cgi-bin/carddisp.pl?gene=HK2
R_r0522	S-Aminomethyldihydrolipoylprotein:(6S)-tetrahydrofolate aminomethyltransferase (ammonia-forming) One carbon pool by folate EC:2.1.2.10	UP	water + (6R)-5,10-methenyltetrahydrofolate --> (6S)-5-formyltetrahydrofolate(2-) + proton	['AMT']	Folate metabolism	Mitochondrion	https://www.genecards.org/cgi-bin/carddisp.pl?gene=AMT
R_r0523	5-Formyltetrahydrofolate cyclo-ligase (ADP-forming) One carbon pool by folate EC:6.3.3.2	UP	(6S)-5-formyltetrahydrofolate(2-) + ATP(4-) --> ADP(3-) + (6R)-5,10-methenyltetrahydrofolate + hydrogenphosphate	['MTHFS']	Folate metabolism	Mitochondrion	https://www.genecards.org/cgi-bin/carddisp.pl?gene=MTHFS
R_r0584	Deamino-NAD+ nucleotidohydrolase Nicotinate and nicotinamide metabolism EC:3.6.1.9	DOWN	deamido-NAD(+) + water <=> AMP(2-) + 2.0 proton + nicotinate D-ribonucleotide(2-)	[]	NAD metabolism	Cytoplasm
R_r0791	trans-Hex-2-enoyl-CoA reductase Fatty acid elongation in mitochondria EC:1.3.1.38	UP	trans-hex-2-enoyl-CoA + NADPH(4-) --> 3.0 proton + hexanoyl-CoA(4-) + NADP(3-)	['MECR', 'PECR']	Fatty acid oxidation	Mitochondrion	https://www.genecards.org/cgi-bin/carddisp.pl?gene=MECR	https://www.genecards.org/cgi-bin/carddisp.pl?gene=PECR

## Sheet: Valproic Acid C3
Reaction ID	Reaction name	Direction	Equation	Associated genes	Pathway in model	Localisation	Associated genes links	Associated genes links1
R_DMATT	dimethylallyltranstransferase	UP	prenyl diphosphate(3-) + isopentenyl diphosphate(3-) --> geranyl diphosphate(3-) + diphosphate(3-)	['GGPS1']	Cholesterol metabolism	Cytoplasm	https://www.genecards.org/cgi-bin/carddisp.pl?gene=GGPS1
R_DOCOSACTDe	uptake of docosanoic acid by cells by diffusion	UP	behenate <=> behenate	[]	Fatty acid oxidation	Transport(Extracellular space<=>Cytoplasm)
R_DOCOSCOAtxc	transport of behenoylcoa into peroxisomes	UP	ATP(4-) + behenoyl-CoA(4-) + water --> ADP(3-) + behenoyl-CoA(4-) + proton + hydrogenphosphate	['ABCD1', 'ABCD2']	Transport, peroxisomal	CoTransport(Cytoplasm-->Cytoplasm/Peroxisome)	https://www.genecards.org/cgi-bin/carddisp.pl?gene=ABCD1	https://www.genecards.org/cgi-bin/carddisp.pl?gene=ABCD2
R_GRTT	geranyltranstransferase	UP	geranyl diphosphate(3-) + isopentenyl diphosphate(3-) --> 2-trans,6-trans-farnesyl diphosphate(3-) + diphosphate(3-)	['GGPS1']	Cholesterol metabolism	Cytoplasm	https://www.genecards.org/cgi-bin/carddisp.pl?gene=GGPS1
R_IPDDI	isopentenyl-diphosphate D-isomerase	UP	isopentenyl diphosphate(3-) <=> prenyl diphosphate(3-)	['IDI1', 'IDI2']	Squalene and cholesterol synthesis	Cytoplasm	https://www.genecards.org/cgi-bin/carddisp.pl?gene=IDI1	https://www.genecards.org/cgi-bin/carddisp.pl?gene=IDI2
R_P4507B12r	oxysterol 7alpha-hydroxylase	UP	proton + NADPH(4-) + dioxygen + 26-hydroxycholesterol --> water + NADP(3-) + 7alpha,26-dihydroxycholesterol	['CYP1A2', 'POR']	Bile acid synthesis	Endoplasic reticulum	https://www.genecards.org/cgi-bin/carddisp.pl?gene=CYP1A2	https://www.genecards.org/cgi-bin/carddisp.pl?gene=POR
R_XOLTRI27tc	27 trihydroxy cholesterol transport	UP	7alpha,26-dihydroxycholesterol <=> 7alpha,26-dihydroxycholesterol	[]	Transport, endoplasmic reticular	Transport(Endoplasic reticulum<=>Cytoplasm)
